# Supplementary material for: Intracellular osteopontin protects from autoimmunity-driven lymphoma development inhibiting TLR9-MYD88-STAT3 signaling
Source: Mol Cancer. 2022 Dec 12;21:215. doi: 10.1186/s12943-022-01687-6 (PMC9743519; doi:10.1186/s12943-022-01687-6)
Supplement: Supplementary file 2 — Additional file 2: Supplementary Table S1. Differentially expressed genes between CD19+ cellsfrom OPN-/-Fas lpr/lpr and Faslpr/lpr mice. [file 12943_2022_1687_MOESM2_ESM.xls]

## Sheet: opnlpr_5_vs_lpr_5fdr005_fc2
Supplementary Table S1. Differentially expressed genes between CD19+ cellsfrom OPN-/-Fas lpr/lpr and Faslpr/lpr mice.
ProbeName	GeneName	Description	FC	logFC	AveExpr	t	P.Value	adj.P.Val	B
A_55_P1972381	Gjb4	ref|Mus musculus gap junction protein, beta 4 (Gjb4), mRNA [NM_008127]	128.235	7.00264	9.56629	14.4754	6.59e-15	1.71e-10	20.4568
A_55_P2006874	ENSMUST00000193397	ens|immunoglobulin heavy variable V6-7 [Source:MGI Symbol;Acc:MGI:3644477] [ENSMUST00000193397]	15.933	3.99395	6.61301	5.59152	4.7e-06	0.0110158	4.07017
A_66_P100937	LOC102642338	ref|PREDICTED: Mus musculus zinc finger protein 431-like (LOC102642338), partial mRNA [XM_011252014]	15.9061	3.99151	9.12761	7.57419	2.18e-08	0.000141987	8.77088
A_55_P1985209	ENSMUST00000137336	ens|Immunoglobulin heavy constant epsilon [Source:MGI Symbol;Acc:MGI:2685746] [ENSMUST00000137336]	8.26757	3.04746	12.3112	3.96052	0.00043749	0.0465741	0.017505
A_52_P108850	St8sia1	ref|Mus musculus ST8 alpha-N-acetyl-neuraminide alpha-2,8-sialyltransferase 1 (St8sia1), mRNA [NM_011374]	8.09317	3.0167	8.98831	4.17312	0.0002445	0.0390198	0.537985
A_66_P121752	Prdm1	ref|Mus musculus PR domain containing 1, with ZNF domain (Prdm1), mRNA [NM_007548]	7.34129	2.87603	10.5316	4.52241	9.3e-05	0.0335575	1.40324
A_52_P21486	Hamp2	ref|Mus musculus hepcidin antimicrobial peptide 2 (Hamp2), mRNA [NM_183257]	7.20569	2.84914	11.473	4.4509	0.000113479	0.0339041	1.22535
A_51_P212741	Scn2b	ref|Mus musculus sodium channel, voltage-gated, type II, beta (Scn2b), mRNA [NM_001014761]	7.14045	2.83601	7.92337	5.56325	5.09e-06	0.0110158	4.0001
A_52_P535212	Cpeb3	ref|Mus musculus cytoplasmic polyadenylation element binding protein 3 (Cpeb3), transcript variant 2, mRNA [NM_198300]	6.74906	2.75469	8.48203	4.02396	0.000367989	0.0426219	0.172182
A_55_P1964098	AJ833571	gb|Mus musculus partial mRNA for immunoglobulin A heavy chain variable region (IGHV gene), clone A2. [AJ833571]	6.74529	2.75388	6.67786	4.3618	0.000145268	0.0349046	1.00416
A_55_P2001849	ENSMUST00000103478	ens|immunoglobulin heavy variable 3-1 [Source:MGI Symbol;Acc:MGI:4439534] [ENSMUST00000103478]	6.23423	2.64021	7.76023	5.12803	1.72e-05	0.0165136	2.91619
A_55_P2118268	Chpf	ref|Mus musculus chondroitin polymerizing factor (Chpf), transcript variant 2, mRNA [NM_001001565]	5.90628	2.56225	12.5868	4.27528	0.000184521	0.0354051	0.789963
A_55_P1966568	AK137313	gb|Mus musculus 16 days neonate cerebellum cDNA, RIKEN full-length enriched library, clone:9630004K09 product:hypothetical protein, full insert sequence. [AK137313]	5.79908	2.53582	6.11715	4.76676	4.71e-05	0.0282012	2.01296
A_66_P130461	Gm4055	ref|PREDICTED: Mus musculus predicted gene 4055 (Gm4055), misc_RNA [XR_386888]	5.67196	2.50385	10.2174	7.13998	6.85e-08	0.000356166	7.78589
A_66_P139387	Prlr	ref|Mus musculus prolactin receptor (Prlr), transcript variant 1, mRNA [NM_011169]	5.61155	2.4884	8.69771	3.98118	0.000413554	0.045166	0.067803
A_55_P1972490	Psg16	ref|PREDICTED: Mus musculus pregnancy specific glycoprotein 16 (Psg16), transcript variant X2, mRNA [XM_006540002]	5.5774	2.47959	11.7739	8.43434	2.43e-09	3.16e-05	10.634
A_52_P343856	Creb3l2	ref|Mus musculus cAMP responsive element binding protein 3-like 2 (Creb3l2), mRNA [NM_178661]	5.29073	2.40347	9.16744	4.2731	0.000185633	0.0354051	0.784582
A_51_P114693	Parm1	ref|Mus musculus prostate androgen-regulated mucin-like protein 1 (Parm1), mRNA [NM_145562]	5.23531	2.38827	13.6113	5.42569	7.46e-06	0.0114133	3.65848
A_55_P2882721	Gm15418	ref|PREDICTED: Mus musculus predicted gene 15418 (Gm15418), ncRNA [XR_378714]	5.2161	2.38297	6.83898	4.03275	0.000359258	0.0424724	0.193657
A_55_P2543121	Gm35313	ref|PREDICTED: Mus musculus predicted gene, 35313 (Gm35313), ncRNA [XR_389318]	5.18547	2.37447	10.7839	4.29637	0.000174079	0.0353532	0.842127
A_55_P2098220	ENSMUST00000183072	ens|predicted gene, 27047 [Source:MGI Symbol;Acc:MGI:5504162] [ENSMUST00000183072]	5.15086	2.36481	4.86865	3.8928	0.000525897	0.0495276	-0.146963
A_66_P104923	ENSMUST00000103548	ens|immunoglobulin heavy variable 1-81 [Source:MGI Symbol;Acc:MGI:4439635] [ENSMUST00000103548]	5.14621	2.36351	10.3304	4.06936	0.00032503	0.0421622	0.283217
A_51_P123039	Klk4	ref|Mus musculus kallikrein related-peptidase 4 (prostase, enamel matrix, prostate) (Klk4), mRNA [NM_019928]	5.1389	2.36146	13.7626	4.38055	0.000137918	0.0349046	1.05066
A_55_P1999958	AK139938	gb|Mus musculus 2 cells egg cDNA, RIKEN full-length enriched library, clone:B020040A10 product:unclassifiable, full insert sequence. [AK139938]	5.04041	2.33354	8.80562	8.03307	6.69e-09	5.8e-05	9.77977
A_52_P63973	ENSMUST00000197820	ens|immunoglobulin kappa variable 1-35 [Source:MGI Symbol;Acc:MGI:4439612] [ENSMUST00000197820]	5.02599	2.32941	11.5505	3.98729	0.000406714	0.045166	0.0827125
A_51_P352864	Olfr570	ref|Mus musculus olfactory receptor 570 (Olfr570), mRNA [NM_147110]	5.0051	2.3234	10.4212	3.88405	0.000538526	0.0495922	-0.168161
A_51_P494037	Dgkg	ref|Mus musculus diacylglycerol kinase, gamma (Dgkg), mRNA [NM_138650]	4.99829	2.32144	6.92165	3.94713	0.000453733	0.0469517	-0.0150805
A_55_P2144364	Gm4354	gb|Mus musculus adult male adrenal gland cDNA, RIKEN full-length enriched library, clone:7330409G21 product:unclassifiable, full insert sequence. [AK135613]	4.9447	2.30588	10.0432	5.1987	1.41e-05	0.0160068	3.09268
A_30_P01018920	chr18:36472370-36472659_F	lincRNA:chr18:36472370-36472659 forward strand	4.87628	2.28578	8.95927	3.88015	0.00054425	0.0495922	-0.177606
A_55_P2183979	Pak7	ref|Mus musculus p21 protein (Cdc42/Rac)-activated kinase 7 (Pak7), mRNA [NM_172858]	4.72796	2.24122	5.9895	3.90817	0.000504414	0.0485601	-0.109702
A_55_P1969904	Abcc6	ref|Mus musculus ATP-binding cassette, sub-family C (CFTR/MRP), member 6 (Abcc6), mRNA [NM_018795]	4.69999	2.23266	6.91717	4.47721	0.000105488	0.0338649	1.29076
A_51_P116906	Rapgef3	ref|Mus musculus Rap guanine nucleotide exchange factor (GEF) 3 (Rapgef3), transcript variant 2, mRNA [NM_144850]	4.67518	2.22502	10.2517	4.3265	0.000160172	0.0353532	0.916687
A_66_P131489	Gm10069	ref|Mus musculus predicted gene 10069 (Gm10069), transcript variant 2, long non-coding RNA [NR_028593]	4.64872	2.21683	6.93192	4.01972	0.000372275	0.0428166	0.161826
A_51_P447976	Fam46c	ref|Mus musculus family with sequence similarity 46, member C (Fam46c), mRNA [NM_001142952]	4.64042	2.21426	13.6902	4.08172	0.00031421	0.0421622	0.313505
A_51_P309874	AK086934	gb|Mus musculus 0 day neonate lung cDNA, RIKEN full-length enriched library, clone:E030012P20 product:unclassifiable, full insert sequence. [AK086934]	4.48503	2.16512	6.50793	3.95666	0.000442113	0.0465741	0.008109
A_66_P100155	E130008D07Rik	ref|Mus musculus RIKEN cDNA E130008D07 gene (E130008D07Rik), transcript variant 3, long non-coding RNA [NR_045155]	4.46532	2.15877	7.03327	4.33359	0.000157064	0.0353532	0.93424
A_52_P552841	1700102J08Rik	ref|PREDICTED: Mus musculus RIKEN cDNA 1700102J08 gene (1700102J08Rik), transcript variant X2, misc_RNA [XR_869979]	4.45962	2.15692	6.3047	4.46876	0.000107992	0.0338649	1.26974
A_55_P2116105	Ap2a1	ref|Mus musculus adaptor-related protein complex 2, alpha 1 subunit (Ap2a1), transcript variant 1, mRNA [NM_007458]	4.40257	2.13835	12.9264	4.15191	0.000259175	0.0393483	0.485812
A_52_P507802	Lpar1	ref|Mus musculus lysophosphatidic acid receptor 1 (Lpar1), transcript variant 1, mRNA [NM_010336]	4.30443	2.10582	6.68784	4.29797	0.000173311	0.0353532	0.846084
A_30_P01018909	chr10:98761521-98885681_F	lincRNA:chr10:98761521-98885681 forward strand	4.28982	2.10092	6.65351	4.62761	6.94e-05	0.0307602	1.66546
A_65_P17121	4933427D06Rik	ref|Mus musculus RIKEN cDNA 4933427D06 gene (4933427D06Rik), mRNA [NM_175017]	4.26498	2.09254	6.41113	4.60547	7.38e-05	0.0314639	1.61025
A_30_P01018865	chr5:53931541-53945241_R	lincRNA:chr5:53931541-53945241 reverse strand	4.24964	2.08734	6.35248	4.06013	0.000333339	0.0421622	0.260635
A_55_P2018417	Osbpl3	ref|Mus musculus oxysterol binding protein-like 3 (Osbpl3), transcript variant 2, mRNA [NM_001163645]	4.20214	2.07112	10.1551	4.47669	0.00010564	0.0338649	1.28947
A_55_P2001274	ENSMUST00000103532	ens|immunoglobulin heavy variable 1-62-3 [Source:MGI Symbol;Acc:MGI:3648544] [ENSMUST00000103532]	4.17483	2.06172	11.0748	4.50704	9.71e-05	0.0335575	1.365
A_55_P2141988	Gm4847	ref|Mus musculus predicted gene 4847 (Gm4847), mRNA [NM_001164312]	4.14926	2.05285	6.7827	4.04969	0.000342995	0.0421622	0.235091
A_55_P2005060	Ddx43	ref|Mus musculus DEAD (Asp-Glu-Ala-Asp) box polypeptide 43 (Ddx43), mRNA [NM_001191044]	4.05354	2.01918	10.0381	4.78264	4.51e-05	0.0278812	2.05265
A_30_P01030369	chr18:70400082-70404236_R	lincRNA:chr18:70400082-70404236 reverse strand	4.05125	2.01837	6.56129	3.98416	0.000410206	0.045166	0.0750692
A_51_P301435	B3galt5	ref|Mus musculus UDP-Gal:betaGlcNAc beta 1,3-galactosyltransferase, polypeptide 5 (B3galt5), transcript variant 1, mRNA [NM_033149]	4.043	2.01543	5.96131	4.27525	0.000184533	0.0354051	0.789905
A_52_P708792	Gm5547	ref|Mus musculus predicted gene 5547 (Gm5547), long non-coding RNA [NR_045845]	4.0115	2.00414	10.0163	3.8728	0.0005552	0.0495922	-0.195397
A_51_P379083	Adam24	ref|Mus musculus a disintegrin and metallopeptidase domain 24 (testase 1) (Adam24), mRNA [NM_010086]	3.98581	1.99487	6.35995	5.06064	2.07e-05	0.0168158	2.74775
A_55_P1961265	LOC102642579	ref|PREDICTED: Mus musculus cyclic AMP-responsive element-binding protein 3-like protein 2 pseudogene (LOC102642579), misc_RNA [XR_861703]	3.97654	1.99151	6.82547	5.14167	1.65e-05	0.0165067	2.95027
A_55_P2192819	BB157357	gb|CJ239155 RIKEN full-length enriched mouse cDNA library, C57BL [CJ239155]	3.95267	1.98283	6.58289	3.9856	0.000408594	0.045166	0.0785906
A_52_P476086	Nxf3	ref|Mus musculus nuclear RNA export factor 3 (Nxf3), mRNA [NM_001024141]	3.93509	1.9764	5.95374	4.12982	0.000275386	0.0399641	0.431517
A_55_P2250514	4933416A02Rik	gb|Mus musculus adult male testis cDNA, RIKEN full-length enriched library, clone:4933416A02 product:unclassifiable, full insert sequence. [AK016828]	3.92515	1.97275	6.76056	4.15955	0.000253793	0.0393483	0.504596
A_30_P01033039	chr2:128211990-128215223_R	lincRNA:chr2:128211990-128215223 reverse strand	3.90117	1.96391	8.17526	4.1991	0.000227634	0.0381735	0.601966
A_51_P358112	Fads1	ref|Mus musculus fatty acid desaturase 1 (Fads1), mRNA [NM_146094]	3.83377	1.93877	9.5463	5.04981	2.13e-05	0.0168158	2.72067
A_55_P2039816	Olfr678	ref|Mus musculus olfactory receptor 678 (Olfr678), mRNA [NM_146758]	3.81185	1.93049	6.50261	4.33984	0.000154369	0.0353532	0.949741
A_55_P2042184	AK133468	gb|Mus musculus 11 days pregnant adult female ovary and uterus cDNA, RIKEN full-length enriched library, clone:5031401G23 product:unclassifiable, full insert sequence. [AK133468]	3.80345	1.92731	9.89802	4.56657	8.23e-05	0.0330407	1.51326
A_55_P2508475	Miat	ref|Mus musculus myocardial infarction associated transcript (non-protein coding) (Miat), transcript variant 1, long non-coding RNA [NR_033657]	3.78104	1.91878	6.10307	5.66948	3.78e-06	0.0098332	4.26313
A_52_P234039	Znrf3	ref|Mus musculus zinc and ring finger 3 (Znrf3), transcript variant 2, mRNA [NM_001290501]	3.76573	1.91293	7.5278	4.55725	8.44e-05	0.0332581	1.49002
A_55_P2847516	Gpr149	ref|PREDICTED: Mus musculus G protein-coupled receptor 149 (Gpr149), transcript variant X2, mRNA [XM_011240076]	3.7348	1.90103	8.09779	3.96983	0.000426546	0.0461749	0.0401502
A_30_P01025389	chr16:64758224-64765700_F	lincRNA:chr16:64758224-64765700 forward strand	3.72632	1.89775	6.84356	4.39793	0.000131437	0.0349046	1.09377
A_52_P248013	Chsy3	ref|Mus musculus chondroitin sulfate synthase 3 (Chsy3), mRNA [NM_001081328]	3.66883	1.87532	5.91783	4.74035	5.07e-05	0.0286465	1.94697
A_52_P168953	Vcan	ref|Mus musculus versican (Vcan), transcript variant 5, mRNA [NM_172955]	3.66673	1.87449	6.67854	4.51637	9.46e-05	0.0335575	1.38822
A_51_P438924	Cmtm5	ref|Mus musculus CKLF-like MARVEL transmembrane domain containing 5 (Cmtm5), transcript variant 2, mRNA [NM_026066]	3.65887	1.8714	6.35816	5.37064	8.71e-06	0.0125708	3.52146
A_55_P2086785	Olfr362	ref|Mus musculus olfactory receptor 362 (Olfr362), mRNA [NM_147051]	3.62275	1.85708	7.62605	4.01261	0.000379568	0.0432051	0.144478
A_55_P2741694	Txndc5	ref|Mus musculus thioredoxin domain containing 5 (Txndc5), transcript variant 1, mRNA [NM_145367]	3.61544	1.85417	15.6415	3.94342	0.000458337	0.0469517	-0.0241021
A_55_P1963553	Vmn1r174	ref|Mus musculus vomeronasal 1 receptor 174 (Vmn1r174), mRNA [NM_207548]	3.57391	1.8375	6.24959	4.41639	0.000124881	0.0349046	1.1396
A_51_P338083	ENSMUST00000117414	ens|olfactory receptor 1343, pseudogene 1 [Source:MGI Symbol;Acc:MGI:3031177] [ENSMUST00000117414]	3.56716	1.83477	6.64344	4.0573	0.000335927	0.0421622	0.253716
A_55_P2924213	Pramel6	ref|Mus musculus preferentially expressed antigen in melanoma like 6 (Pramel6), mRNA [NM_178249]	3.54706	1.82662	6.21397	4.84708	3.76e-05	0.0244528	2.21375
A_55_P2150013	Klra12	ref|PREDICTED: Mus musculus killer cell lectin-like receptor subfamily A, member 12 (Klra12), mRNA [XM_006536427]	3.54699	1.82659	6.48987	4.30202	0.000171385	0.0353532	0.856093
A_51_P246224	Tram2	ref|Mus musculus translocating chain-associating membrane protein 2 (Tram2), mRNA [NM_177409]	3.54457	1.82561	10.9923	4.00062	0.000392198	0.0441316	0.115207
A_51_P253803	Mki67	ref|Mus musculus antigen identified by monoclonal antibody Ki 67 (Mki67), mRNA [NM_001081117]	3.53732	1.82266	13.8612	4.58928	7.72e-05	0.0318698	1.56988
A_55_P2523289	Ttc41	ref|Mus musculus cDNA sequence BC030307 (BC030307), transcript variant 3, mRNA [NM_001003910]	3.50981	1.81139	7.6603	4.38667	0.000135603	0.0349046	1.06582
A_55_P2098170	Olfr401	ref|Mus musculus olfactory receptor 401 (Olfr401), mRNA [NM_146706]	3.49948	1.80714	6.85768	4.38201	0.000137363	0.0349046	1.05428
A_30_P01020455	chr6:86425510-86450160_F	lincRNA:chr6:86425510-86450160 forward strand	3.49463	1.80514	6.39387	4.59791	7.54e-05	0.0316157	1.59137
A_52_P410245	Olfr90	ref|Mus musculus olfactory receptor 90 (Olfr90), mRNA [NM_146477]	3.47395	1.79658	6.57628	6.06926	1.25e-06	0.00463874	5.24481
A_55_P2830399	Hsp90b1	ref|Mus musculus heat shock protein 90, beta (Grp94), member 1 (Hsp90b1), mRNA [NM_011631]	3.46117	1.79126	17.0201	4.63417	6.82e-05	0.0307602	1.68184
A_52_P171166	BC048679	ref|Mus musculus cDNA sequence BC048679 (BC048679), transcript variant 2, mRNA [NM_183143]	3.44023	1.7825	6.51136	4.03086	0.000361112	0.0424724	0.189054
A_55_P1985346	LOC102637278	ref|PREDICTED: Mus musculus uncharacterized LOC102637278 (LOC102637278), transcript variant X1, ncRNA [XR_390895]	3.41263	1.77088	6.48335	3.91425	0.000496159	0.0481219	-0.0949596
A_55_P2762339	CK428165	gb|laj11f02.y1 Gastric Epithelial Progenitor 2 Mus musculus cDNA 5', mRNA sequence [CK428165]	3.40609	1.76811	6.74781	4.46527	0.000109042	0.0338649	1.26108
A_52_P472583	Rrbp1	ref|Mus musculus ribosome binding protein 1 (Rrbp1), transcript variant 2, mRNA [NM_133626]	3.40413	1.76729	11.1473	4.51331	9.54e-05	0.0335575	1.38059
A_55_P2719294	Car5b	ens|carbonic anhydrase 5b, mitochondrial [Source:MGI Symbol;Acc:MGI:1926249] [ENSMUST00000126650]	3.4014	1.76613	6.87163	4.08009	0.000315615	0.0421622	0.309513
A_55_P2756259	Olfr211	ref|Mus musculus olfactory receptor 211 (Olfr211), mRNA [NM_146912]	3.37505	1.75491	6.77603	3.95694	0.000441777	0.0465741	0.00878769
A_55_P2075041	4932411E22Rik	ref|Mus musculus RIKEN cDNA 4932411E22 gene (4932411E22Rik), mRNA [NM_172534]	3.37141	1.75335	6.11566	4.11237	0.000288892	0.0405901	0.38867
A_30_P01024820	chr17:83497541-83520081_R	lincRNA:chr17:83497541-83520081 reverse strand	3.35141	1.74477	5.70987	4.01158	0.00038064	0.0432051	0.141956
A_55_P2827731	Gm36116	ref|PREDICTED: Mus musculus predicted gene, 36116 (Gm36116), ncRNA [XR_397176]	3.34436	1.74173	6.23991	4.95043	2.82e-05	0.0209347	2.47218
A_66_P118175	Gm12503	gb|Mus musculus adult male urinary bladder cDNA, RIKEN full-length enriched library, clone:9530094F21 product:unclassifiable, full insert sequence. [AK035708]	3.3276	1.73448	7.13039	3.8815	0.000542264	0.0495922	-0.174339
A_51_P476728	Neo1	ref|Mus musculus neogenin (Neo1), transcript variant 1, mRNA [NM_008684]	3.32695	1.7342	9.84125	4.15023	0.000260374	0.0393483	0.481681
A_66_P107008	8430430B14Rik	ref|Mus musculus RIKEN cDNA 8430430B14 gene (8430430B14Rik), long non-coding RNA [NR_130994]	3.31629	1.72957	6.55367	4.05177	0.000341048	0.0421622	0.240184
A_52_P662998	1700083H02Rik	ref|PREDICTED: Mus musculus RIKEN cDNA 1700083H02 gene (1700083H02Rik), misc_RNA [XR_381666]	3.28509	1.71593	7.15602	4.7156	5.43e-05	0.0288161	1.88512
A_55_P2510182	Gm20759	ref|Mus musculus predicted gene, 20759 (Gm20759), long non-coding RNA [NR_046030]	3.27915	1.71332	5.81841	4.53934	8.88e-05	0.0335575	1.44541
A_52_P357682	Dync2h1	ref|Mus musculus dynein cytoplasmic 2 heavy chain 1 (Dync2h1), mRNA [NM_029851]	3.25308	1.70181	8.29788	3.92344	0.000483921	0.0476356	-0.0726436
A_55_P2024046	Slc16a5	ref|Mus musculus solute carrier family 16 (monocarboxylic acid transporters), member 5 (Slc16a5), mRNA [NM_001080934]	3.25194	1.7013	6.53784	4.12835	0.000276499	0.0399641	0.427906
A_55_P2035495	Zbtb20	ref|Mus musculus zinc finger and BTB domain containing 20 (Zbtb20), transcript variant 3, mRNA [NM_001285805]	3.24792	1.69952	13.4174	4.41849	0.000124153	0.0349046	1.14483
A_30_P01027157	chr5:53937589-53938561_R	lincRNA:chr5:53937589-53938561 reverse strand	3.22722	1.69029	6.62702	3.97332	0.000422501	0.0459501	0.0486672
A_66_P132990	Bnc2	ref|Mus musculus basonuclin 2 (Bnc2), mRNA [NM_172870]	3.21289	1.68387	6.16675	4.16006	0.000253438	0.0393483	0.505846
A_55_P2832500	Gm36221	ref|PREDICTED: Mus musculus predicted gene, 36221 (Gm36221), ncRNA [XR_384334]	3.20147	1.67873	6.47835	4.37608	0.000139638	0.0349046	1.03956
A_55_P2823774	BB853434	gb|BB853434 RIKEN full-length enriched, B16 F10Y cells Mus musculus cDNA clone G370012J18 5', mRNA sequence [BB853434]	3.16325	1.66141	6.60008	4.36359	0.00014455	0.0349046	1.0086
A_51_P389864	B3gnt9	ref|Mus musculus UDP-GlcNAc:betaGal beta-1,3-N-acetylglucosaminyltransferase 9 (B3gnt9), transcript variant 1, mRNA [NM_178879]	3.15641	1.65828	8.5489	4.03132	0.000360659	0.0424724	0.190177
A_52_P425734	Afm	ref|Mus musculus afamin (Afm), mRNA [NM_145146]	3.0806	1.62321	6.13362	4.36117	0.000145523	0.0349046	1.00259
A_51_P275496	Gm39749	ref|PREDICTED: Mus musculus uncharacterized LOC105244071 (LOC105244071), ncRNA [XR_865917]	3.0688	1.61767	9.56468	4.8973	3.27e-05	0.0229178	2.33932
A_55_P2536627	LOC102642915	ref|PREDICTED: Mus musculus uncharacterized LOC102642915 (LOC102642915), ncRNA [XR_399697]	3.05101	1.60928	6.02355	4.65844	6.37e-05	0.0305499	1.7424
A_52_P328102	A930033H14Rik	ref|PREDICTED: Mus musculus RIKEN cDNA A930033H14 gene (A930033H14Rik), misc_RNA [XR_380545]	3.03569	1.60203	7.54958	4.05928	0.000334113	0.0421622	0.258561
A_66_P138103	BC028460	gb|Mus musculus, clone IMAGE:1263243, mRNA. [BC028460]	3.02999	1.59931	7.75562	3.9149	0.000495277	0.0481219	-0.09337
A_51_P304603	Gm10143	gb|Mus musculus adult male testis cDNA, RIKEN full-length enriched library, clone:4932411N02 product:hypothetical protein, full insert sequence. [AK029975]	3.0245	1.5967	6.01009	4.3692	0.000142325	0.0349046	1.02249
A_52_P491569	1700017B05Rik	ref|Mus musculus RIKEN cDNA 1700017B05 gene (1700017B05Rik), mRNA [NM_028820]	2.98977	1.58003	10.9758	4.25447	0.000195426	0.0360264	0.738548
A_51_P221781	Zfp33b	ref|PREDICTED: Mus musculus zinc finger protein 33B (Zfp33b), mRNA [XM_011249610]	2.98158	1.57608	7.96183	3.87771	0.000547865	0.0495922	-0.183518
A_52_P354520	Edem1	ref|Mus musculus ER degradation enhancer, mannosidase alpha-like 1 (Edem1), mRNA [NM_138677]	2.98008	1.57535	12.6033	3.89411	0.000524037	0.0495276	-0.143798
A_65_P04062	AK138573	gb|Mus musculus adult male spinal cord cDNA, RIKEN full-length enriched library, clone:A330067I03 product:unclassifiable, full insert sequence. [AK138573]	2.96277	1.56695	5.44957	4.21735	0.000216477	0.0375125	0.646957
A_66_P133752	Gm13201	ref|PREDICTED: Mus musculus predicted gene 13201 (Gm13201), transcript variant X5, mRNA [XM_006539350]	2.94588	1.5587	7.31356	4.46396	0.000109439	0.0338649	1.25782
A_52_P599388	Cpeb2	ref|Mus musculus cytoplasmic polyadenylation element binding protein 2 (Cpeb2), transcript variant 1, mRNA [NM_175937]	2.94178	1.55669	8.85046	4.45197	0.000113145	0.0339041	1.22799
A_51_P231820	C130026I21Rik	ref|Mus musculus RIKEN cDNA C130026I21 gene (C130026I21Rik), transcript variant 1, mRNA [NM_175219]	2.94146	1.55653	13.3004	4.19173	0.000232302	0.0387067	0.583793
A_66_P110250	Atp2b4	ref|Mus musculus ATPase, Ca++ transporting, plasma membrane 4 (Atp2b4), transcript variant b, mRNA [NM_213616]	2.93352	1.55263	6.72414	4.50414	9.79e-05	0.0335575	1.35777
A_30_P01022698	chr2:143988645-143993945_R	lincRNA:chr2:143988645-143993945 reverse strand	2.92095	1.54644	5.83461	4.33945	0.000154535	0.0353532	0.948778
A_51_P462385	G6pc	ref|Mus musculus glucose-6-phosphatase, catalytic (G6pc), mRNA [NM_008061]	2.90442	1.53825	7.37903	4.03334	0.000358681	0.0424724	0.195096
A_51_P189943	Dscam	ref|Mus musculus Down syndrome cell adhesion molecule (Dscam), mRNA [NM_031174]	2.90023	1.53617	6.42711	3.92249	0.000485176	0.0476356	-0.0749576
A_30_P01030579	chrX:11671167-11700242_F	lincRNA:chrX:11671167-11700242 forward strand	2.89881	1.53546	6.66705	4.32868	0.000159208	0.0353532	0.922097
A_52_P441974	Evc2	ref|Mus musculus Ellis van Creveld syndrome 2 (Evc2), mRNA [NM_145920]	2.87914	1.52564	6.10026	5.18351	1.47e-05	0.0160068	3.05476
A_55_P2020796	Man1b1	ref|Mus musculus mannosidase, alpha, class 1B, member 1 (Man1b1), mRNA [NM_001029983]	2.86663	1.51936	13.5239	4.79846	4.31e-05	0.0273271	2.09219
A_30_P01020306	chr14:22267795-22319045_F	lincRNA:chr14:22267795-22319045 forward strand	2.84904	1.51048	13.1923	4.62039	7.08e-05	0.0307602	1.64744
A_66_P114193	ENSMUST00000178794	ens|olfactory receptor 106, pseudogene [Source:MGI Symbol;Acc:MGI:2177489] [ENSMUST00000178794]	2.84895	1.51043	6.23048	4.07625	0.000318953	0.0421622	0.300101
A_51_P125467	Igf2r	ref|Mus musculus insulin-like growth factor 2 receptor (Igf2r), mRNA [NM_010515]	2.83001	1.50081	11.4632	4.67518	6.08e-05	0.030394	1.78418
A_66_P128733	BC106175	ref|PREDICTED: Mus musculus cDNA sequence BC106175 (BC106175), transcript variant X2, misc_RNA [XR_105474]	2.79661	1.48368	7.02601	3.91194	0.000499273	0.0482439	-0.100549
A_55_P2735095	Epb4.1l4a	ref|Mus musculus erythrocyte protein band 4.1-like 4a (Epb4.1l4a), mRNA [NM_013512]	2.79166	1.48113	8.09581	4.65322	6.46e-05	0.0305499	1.72937
A_55_P2736545	Hdlbp	ref|Mus musculus high density lipoprotein (HDL) binding protein (Hdlbp), transcript variant 1, mRNA [NM_133808]	2.76894	1.46933	14.6337	4.86902	3.54e-05	0.0235883	2.26861
A_52_P866221	1700016F12Rik	gb|Mus musculus adult male testis cDNA, RIKEN full-length enriched library, clone:1700016F12 product:unclassifiable, full insert sequence. [AK006025]	2.73631	1.45223	6.00703	4.1037	0.000295846	0.0409038	0.367387
A_55_P2091393	AK140523	gb|Mus musculus 10 days neonate cerebellum cDNA, RIKEN full-length enriched library, clone:B930020D16 product:hypothetical protein, full insert sequence. [AK140523]	2.64934	1.40563	6.83491	4.30525	0.000169862	0.0353532	0.864088
A_55_P2127254	ENSMUST00000122268	ens|predicted gene 6826 [Source:MGI Symbol;Acc:MGI:3648159] [ENSMUST00000122268]	2.63169	1.39599	5.74982	4.38045	0.000137957	0.0349046	1.05041
A_55_P2725677	Gm33187	ref|PREDICTED: Mus musculus predicted gene, 33187 (Gm33187), transcript variant X1, ncRNA [XR_391029]	2.62467	1.39214	5.79653	5.0547	2.11e-05	0.0168158	2.7329
A_66_P112005	Olfr1252	ref|Mus musculus olfactory receptor 1252 (Olfr1252), mRNA [NM_207568]	2.61127	1.38475	10.4671	4.00853	0.000383823	0.0433771	0.134508
A_65_P00738	AV373117	gb|AV373117 RIKEN full-length enriched, adult male colon Mus musculus cDNA clone 9030621G15 3'. [AV373117]	2.6104	1.38427	5.79016	5.93606	1.81e-06	0.00521324	4.91932
A_66_P115580	1700038P13Rik	gb|Mus musculus 10 days neonate skin cDNA, RIKEN full-length enriched library, clone:4732466E16 product:hypothetical protein, full insert sequence. [AK076360]	2.59695	1.37682	6.30162	4.24058	0.000203054	0.0369089	0.704267
A_66_P134557	Gm38829	ref|PREDICTED: Mus musculus uncharacterized LOC105242678 (LOC105242678), ncRNA [XR_861810]	2.58792	1.37179	7.01461	3.94016	0.000462418	0.0469517	-0.0320248
A_55_P2319468	9430076C15Rik	ref|Mus musculus RIKEN cDNA 9430076C15 gene (9430076C15Rik), long non-coding RNA [NR_015553]	2.57872	1.36665	6.52827	4.18301	0.000237939	0.0390198	0.562332
A_55_P2176300	Slc33a1	ref|Mus musculus solute carrier family 33 (acetyl-CoA transporter), member 1 (Slc33a1), transcript variant 2, mRNA [NM_001272035]	2.55852	1.35531	9.83109	4.66527	6.25e-05	0.0305499	1.75946
A_52_P937	Spcs2	ref|Mus musculus signal peptidase complex subunit 2 homolog (S. cerevisiae) (Spcs2), mRNA [NM_025668]	2.55722	1.35458	14.3472	4.29586	0.000174328	0.0353532	0.840849
A_55_P2048209	Ganab	ref|Mus musculus alpha glucosidase 2 alpha neutral subunit (Ganab), transcript variant 1, mRNA [NM_008060]	2.53974	1.34468	14.2828	5.26242	1.18e-05	0.0153092	3.25173
A_51_P468456	S100a3	ref|Mus musculus S100 calcium binding protein A3 (S100a3), mRNA [NM_011310]	2.53118	1.33981	7.9852	4.17785	0.000241342	0.0390198	0.549619
A_55_P2744256	Cdh7	ref|Mus musculus cadherin 7, type 2 (Cdh7), mRNA [NM_172853]	2.52361	1.33549	7.66315	4.02301	0.000368942	0.0426219	0.169869
A_55_P2021099	Tmem181a	ref|Mus musculus transmembrane protein 181A (Tmem181a), mRNA [NM_001033178]	2.49981	1.32182	11.7731	4.43704	0.00011793	0.0348337	1.19089
A_55_P2800631	Bmpr1a	ref|Mus musculus bone morphogenetic protein receptor, type 1A (Bmpr1a), mRNA [NM_009758]	2.48125	1.31107	9.72701	3.88856	0.000531981	0.049562	-0.157239
A_52_P512672	Setd8	ref|Mus musculus SET domain containing (lysine methyltransferase) 8 (Setd8), mRNA [NM_030241]	2.47216	1.30577	11.1939	4.17284	0.00024469	0.0390198	0.537289
A_66_P101901	Ormdl3	ref|Mus musculus ORM1-like 3 (S. cerevisiae) (Ormdl3), mRNA [NM_025661]	2.471	1.3051	8.72699	3.93679	0.000466669	0.0471882	-0.0402026
A_55_P2062936	Abca3	ref|Mus musculus ATP-binding cassette, sub-family A (ABC1), member 3 (Abca3), transcript variant 1, mRNA [NM_013855]	2.46488	1.30152	13.5163	3.9428	0.000459112	0.0469517	-0.0256138
A_30_P01029869	chr17:84470764-84486339_R	lincRNA:chr17:84470764-84486339 reverse strand	2.46357	1.30075	8.72872	4.49387	0.000100717	0.0335575	1.33222
A_65_P05709	AK142191	gb|Mus musculus 13 days embryo heart cDNA, RIKEN full-length enriched library, clone:D330008K05 product:unclassifiable, full insert sequence. [AK142191]	2.45595	1.29628	8.59123	4.10789	0.00029246	0.0407962	0.377685
A_55_P1952166	Arid3a	ref|Mus musculus AT rich interactive domain 3A (BRIGHT-like) (Arid3a), transcript variant 1, mRNA [NM_007880]	2.41589	1.27255	12.4502	4.05142	0.000341383	0.0421622	0.239306
A_30_P01028974	chr11:116562925-116574575_R	lincRNA:chr11:116562925-116574575 reverse strand	2.40948	1.26872	6.97948	4.70211	5.64e-05	0.0293228	1.85143
A_51_P516705	Ern1	ref|Mus musculus endoplasmic reticulum (ER) to nucleus signalling 1 (Ern1), mRNA [NM_023913]	2.39939	1.26267	9.57386	4.17418	0.00024379	0.0390198	0.540588
A_51_P379710	Rpn1	ref|Mus musculus ribophorin I (Rpn1), mRNA [NM_133933]	2.39097	1.2576	14.9913	3.889	0.000531347	0.049562	-0.156173
A_51_P325552	Spert	ref|Mus musculus spermatid associated (Spert), transcript variant 2, mRNA [NM_026457]	2.3782	1.24987	8.60495	3.90542	0.000508193	0.0487434	-0.116371
A_51_P219385	Six5	ref|Mus musculus sine oculis-related homeobox 5 (Six5), mRNA [NM_011383]	2.37155	1.24583	8.12486	4.15078	0.000259983	0.0393483	0.483028
A_55_P2121156	Gm31854	ref|PREDICTED: Mus musculus predicted gene, 31854 (Gm31854), transcript variant X1, ncRNA [XR_386425]	2.36758	1.24341	6.27021	4.40556	0.000128685	0.0349046	1.11273
A_52_P489729	Sec61a1	ref|Mus musculus Sec61 alpha 1 subunit (S. cerevisiae) (Sec61a1), mRNA [NM_016906]	2.36514	1.24193	14.7574	4.50923	9.65e-05	0.0335575	1.37043
A_55_P2157645	Gm17783	ref|PREDICTED: Mus musculus predicted gene, 17783 (Gm17783), transcript variant X3, mRNA [XM_011246070]	2.35445	1.23539	6.31665	4.04989	0.000342808	0.0421622	0.23558
A_55_P2635822	Stt3a	ref|Mus musculus STT3, subunit of the oligosaccharyltransferase complex, homolog A (S. cerevisiae) (Stt3a), mRNA [NM_008408]	2.33387	1.22272	11.161	4.35907	0.00014637	0.0349046	0.997391
A_55_P2418021	AK081501	gb|Mus musculus 16 days embryo head cDNA, RIKEN full-length enriched library, clone:C130021O09 product:hypothetical protein, full insert sequence. [AK081501]	2.33172	1.22139	6.89857	4.02442	0.000367527	0.0426219	0.173307
A_52_P223333	Mib1	ref|Mus musculus mindbomb homolog 1 (Drosophila) (Mib1), mRNA [NM_144860]	2.32997	1.22031	9.95362	4.0868	0.00030987	0.0419937	0.325949
A_65_P01847	DV552657	gb|62300f4.dat Mouse cornea enriched for endothelium and stroma. Unnormalized. Mus musculus cDNA clone 62300f4.dat 5', mRNA sequence [DV552657]	2.32186	1.21528	10.8556	4.22525	0.000211816	0.0372136	0.666444
A_55_P2727104	1700030N03Rik	ref|Mus musculus RIKEN cDNA 1700030N03 gene (1700030N03Rik), long non-coding RNA [NR_045304]	2.32005	1.21416	6.09048	4.14267	0.000265837	0.0399151	0.463099
A_66_P138154	Xirp2	ref|Mus musculus xin actin-binding repeat containing 2 (Xirp2), transcript variant 2, mRNA [NM_001083919]	2.31609	1.21169	6.36795	3.93144	0.000473516	0.0471882	-0.0532192
A_55_P1966664	Cdc14b	ref|Mus musculus CDC14 cell division cycle 14B (Cdc14b), transcript variant 1, mRNA [NM_172587]	2.30677	1.20587	10.586	4.36043	0.000145822	0.0349046	1.00075
A_55_P2149821	Srsf11	ref|Mus musculus serine/arginine-rich splicing factor 11 (Srsf11), transcript variant 2, mRNA [NM_001093752]	2.2855	1.19251	13.7426	4.04073	0.000351505	0.0423109	0.213172
A_55_P2153783	Fmo1	ref|Mus musculus flavin containing monooxygenase 1 (Fmo1), mRNA [NM_010231]	2.25109	1.17062	5.40471	4.68146	5.97e-05	0.030394	1.79987
A_51_P210059	Spata21	ref|Mus musculus spermatogenesis associated 21 (Spata21), mRNA [NM_177867]	2.23983	1.16339	7.16762	3.99076	0.000402892	0.0451395	0.0911557
A_51_P209585	Hcrtr1	ref|Mus musculus hypocretin (orexin) receptor 1 (Hcrtr1), transcript variant 1, mRNA [NM_198959]	2.22651	1.15479	6.70286	4.29073	0.000176814	0.0353532	0.82817
A_30_P01031574	chr12:112220578-112220962_F	lincRNA:chr12:112220578-112220962 forward strand	2.22466	1.15358	7.97814	4.2712	0.000186608	0.0354051	0.779892
A_66_P131086	Gm26511	gb|Mus musculus 0 day neonate cerebellum cDNA, RIKEN full-length enriched library, clone:C230015I20 product:unclassifiable, full insert sequence. [AK082154]	2.22118	1.15133	10.2885	4.38303	0.000136976	0.0349046	1.0568
A_55_P2203284	ENSMUST00000180487	ens|RIKEN cDNA 9130213A22 gene [Source:MGI Symbol;Acc:MGI:3642718] [ENSMUST00000180487]	2.21661	1.14836	7.17587	4.12022	0.000282739	0.0403124	0.407936
A_55_P2492558	Nme5	ref|Mus musculus NME/NM23 family member 5 (Nme5), mRNA [NM_080637]	2.21365	1.14643	5.48122	3.95039	0.000449724	0.0469465	-0.00714735
A_66_P105655	Mettl21b	ref|Mus musculus methyltransferase like 21B (Mettl21b), mRNA [NM_001205036]	2.20093	1.13811	6.20253	5.17271	1.51e-05	0.0160068	3.02779
A_55_P2279035	9030419F21Rik	gb|Mus musculus adult male colon cDNA, RIKEN full-length enriched library, clone:9030419F21 product:unclassifiable, full insert sequence. [AK018519]	2.20057	1.13787	11.0381	3.93125	0.000473752	0.0471882	-0.0536654
A_55_P2483821	Dhdds	ref|Mus musculus dehydrodolichyl diphosphate synthase (Dhdds), mRNA [NM_026144]	2.19941	1.13712	10.3939	4.45734	0.00011147	0.0339041	1.24135
A_51_P309084	Zmynd12	ref|Mus musculus zinc finger, MYND domain containing 12 (Zmynd12), mRNA [NM_001014900]	2.19837	1.13643	5.94449	4.29156	0.000176409	0.0353532	0.830221
A_55_P2096189	Rfx8	ref|Mus musculus regulatory factor X 8 (Rfx8), mRNA [NM_001145660]	2.19496	1.1342	5.65266	4.07024	0.000324245	0.0421622	0.28538
A_51_P261648	Olfr1507	ref|Mus musculus olfactory receptor 1507 (Olfr1507), transcript variant 2, mRNA [NM_020512]	2.18677	1.1288	7.30289	3.96847	0.000428121	0.0461749	0.0368552
A_66_P118513	2011-09-01	ref|Mus musculus septin 11 (Sept11), mRNA [NM_001009818]	2.16457	1.11408	14.384	4.09838	0.000300192	0.0410678	0.354339
A_55_P2053943	Olfr1368	ref|Mus musculus olfactory receptor 1368 (Olfr1368), mRNA [NM_146534]	2.1598	1.1109	10.0771	4.73061	5.21e-05	0.0288102	1.92261
A_52_P67200	Stt3b	ref|Mus musculus STT3, subunit of the oligosaccharyltransferase complex, homolog B (S. cerevisiae) (Stt3b), mRNA [NM_024222]	2.15191	1.10562	12.7361	4.06088	0.000332661	0.0421622	0.262455
A_55_P1997106	Gyltl1b	ref|Mus musculus glycosyltransferase-like 1B (Gyltl1b), transcript variant 5, mRNA [NM_001290775]	2.15038	1.10459	7.11429	3.89971	0.000516128	0.0493224	-0.130212
A_51_P209319	Slc35b1	ref|Mus musculus solute carrier family 35, member B1 (Slc35b1), mRNA [NM_016752]	2.14685	1.10222	14.1012	4.01448	0.000377634	0.0432051	0.149046
A_30_P01028576	chr4:11102287-11118421_R	lincRNA:chr4:11102287-11118421 reverse strand	2.11466	1.08043	6.0063	4.2793	0.000182482	0.0354051	0.799913
A_52_P467096	Golga4	ref|Mus musculus golgi autoantigen, golgin subfamily a, 4 (Golga4), mRNA [NM_018748]	2.09541	1.06723	13.2494	3.95693	0.000441795	0.0465741	0.00875054
A_51_P331003	Sema4g	ref|Mus musculus sema domain, immunoglobulin domain (Ig), transmembrane domain (TM) and short cytoplasmic domain, (semaphorin) 4G (Sema4g), mRNA [NM_011976]	2.07345	1.05203	5.80258	4.33948	0.000154524	0.0353532	0.948838
A_51_P305472	Rpn2	ref|Mus musculus ribophorin II (Rpn2), mRNA [NM_019642]	2.05033	1.03585	15.3967	4.31218	0.000166638	0.0353532	0.881249
A_52_P433338	Gm3764	ref|PREDICTED: Mus musculus predicted gene 3764 (Gm3764), transcript variant X15, misc_RNA [XR_886987]	2.04718	1.03364	7.94244	4.03329	0.000358722	0.0424724	0.194994
A_51_P383599	Golgb1	ref|Mus musculus golgi autoantigen, golgin subfamily b, macrogolgin 1 (Golgb1), mRNA [NM_030035]	2.0141	1.01014	11.691	4.26214	0.000191335	0.0356854	0.757493
A_51_P481821	Spcs3	ref|Mus musculus signal peptidase complex subunit 3 homolog (S. cerevisiae) (Spcs3), mRNA [NM_029701]	2.01409	1.01013	13.248	4.2726	0.000185888	0.0354051	0.783352
A_55_P2772581	AK148491	gb|Mus musculus adult pancreas islet cells cDNA, RIKEN full-length enriched library, clone:C820009N22 product:unclassifiable, full insert sequence. [AK148491]	2.00635	1.00457	6.44025	6.41	4.9e-07	0.00212356	6.06901
A_55_P2096283	ENSMUST00000091097	ens|predicted gene 5614 [Source:MGI Symbol;Acc:MGI:3644422] [ENSMUST00000091097]	-2.01079	-1.00776	15.6817	-5.06147	2.07e-05	0.0168158	2.74983
A_52_P495372	Peo1	ref|Mus musculus progressive external ophthalmoplegia 1 (human) (Peo1), mRNA [NM_153796]	-2.0153	-1.01099	7.9536	-4.3416	0.000153618	0.0353532	0.954105
A_66_P125828	ENSMUST00000053717	ens|predicted pseudogene 6684 [Source:MGI Symbol;Acc:MGI:3643522] [ENSMUST00000053717]	-2.05329	-1.03794	9.26538	-3.87793	0.000547533	0.0495922	-0.182976
A_55_P2009994	ENSMUST00000117834	ens|predicted gene 12859 [Source:MGI Symbol;Acc:MGI:3651649] [ENSMUST00000117834]	-2.05895	-1.04191	12.4265	-4.06387	0.000329949	0.0421622	0.269779
A_55_P2492753	Maf1	ref|Mus musculus MAF1 homolog (S. cerevisiae) (Maf1), transcript variant 1, mRNA [NM_001164607]	-2.06139	-1.04362	11.3273	-4.21079	0.000220428	0.0378508	0.630765
A_55_P2744518	Oxld1	ref|Mus musculus oxidoreductase like domain containing 1 (Oxld1), mRNA [NM_025560]	-2.07351	-1.05207	11.1249	-4.10073	0.000298258	0.0410191	0.360123
A_65_P01319	Pde4b	ref|Mus musculus phosphodiesterase 4B, cAMP specific (Pde4b), transcript variant 1, mRNA [NM_019840]	-2.10063	-1.07082	10.7651	-3.92213	0.000485648	0.0476356	-0.075826
A_55_P1964408	Cryab	ref|Mus musculus crystallin, alpha B (Cryab), transcript variant 1, mRNA [NM_001289782]	-2.1079	-1.0758	8.83113	-4.04532	0.00034712	0.0421622	0.224398
A_55_P2005930	ENSMUST00000079818	ens|predicted gene 8973 [Source:MGI Symbol;Acc:MGI:3648534] [ENSMUST00000079818]	-2.13388	-1.09348	14.8737	-4.75864	4.82e-05	0.0282012	1.99267
A_66_P102318	ENSMUST00000119636	ens|predicted gene 14131 [Source:MGI Symbol;Acc:MGI:3652215] [ENSMUST00000119636]	-2.1411	-1.09835	8.54735	-4.49436	0.000100582	0.0335575	1.33342
A_55_P2125811	Esam	ref|Mus musculus endothelial cell-specific adhesion molecule (Esam), mRNA [NM_027102]	-2.1453	-1.10118	6.1358	-4.20205	0.000225794	0.0381109	0.60923
A_55_P1995449	ENSMUST00000077111	ens|predicted gene 6028 [Source:MGI Symbol;Acc:MGI:3648170] [ENSMUST00000077111]	-2.15125	-1.10518	14.706	-4.52366	9.27e-05	0.0335575	1.40636
A_66_P109562	ENSMUST00000121719	ens|predicted gene 12271 [Source:MGI Symbol;Acc:MGI:3650794] [ENSMUST00000121719]	-2.15501	-1.10769	12.8583	-3.98165	0.000413017	0.045166	0.068963
A_51_P317225	Cmtm2a	ref|Mus musculus CKLF-like MARVEL transmembrane domain containing 2A (Cmtm2a), mRNA [NM_027022]	-2.18599	-1.12829	9.93419	-4.88864	3.35e-05	0.0229178	2.31765
A_51_P241843	Tmem202	ref|Mus musculus transmembrane protein 202 (Tmem202), mRNA [NM_178388]	-2.19247	-1.13256	6.05026	-4.07323	0.000321597	0.0421622	0.292715
A_52_P264669	Pdlim2	ref|Mus musculus PDZ and LIM domain 2 (Pdlim2), transcript variant 1, mRNA [NM_145978]	-2.2548	-1.173	8.38264	-4.1662	0.000249195	0.0393483	0.520959
A_51_P196113	Mast1	ref|Mus musculus microtubule associated serine/threonine kinase 1 (Mast1), mRNA [NM_019945]	-2.27577	-1.18636	7.33432	-4.3598	0.000146073	0.0349046	0.999208
A_51_P493720	Tfam	ref|Mus musculus transcription factor A, mitochondrial (Tfam), mRNA [NM_009360]	-2.27741	-1.1874	12.4708	-4.2423	0.000202093	0.0369089	0.708515
A_66_P111840	ENSMUST00000118838	ens|predicted gene 11362 [Source:MGI Symbol;Acc:MGI:3651391] [ENSMUST00000118838]	-2.28054	-1.18938	15.8048	-5.42797	7.42e-06	0.0114133	3.66414
A_66_P131036	ENSMUST00000120090	ens|predicted gene 14231 [Source:MGI Symbol;Acc:MGI:3652156] [ENSMUST00000120090]	-2.33669	-1.22447	12.68	-4.49043	0.000101685	0.0335575	1.32365
A_51_P128463	Grrp1	ref|Mus musculus glycine/arginine rich protein 1 (Grrp1), mRNA [NM_001099296]	-2.36528	-1.24201	5.92271	-4.93836	2.92e-05	0.0210515	2.442
A_66_P109415	Gm30352	ref|PREDICTED: Mus musculus predicted gene, 30352 (Gm30352), transcript variant X1, ncRNA [XR_867384]	-2.37927	-1.25052	7.06551	-4.71591	5.43e-05	0.0288161	1.88589
A_66_P115624	ENSMUST00000117894	ens|predicted gene 14529 [Source:MGI Symbol;Acc:MGI:3642255] [ENSMUST00000117894]	-2.41125	-1.26978	12.591	-4.13084	0.00027462	0.0399641	0.434008
A_52_P503384	Slc4a1ap	ref|Mus musculus solute carrier family 4 (anion exchanger), member 1, adaptor protein (Slc4a1ap), mRNA [NM_009206]	-2.43894	-1.28625	8.94878	-4.32216	0.000162104	0.0353532	0.90595
A_66_P101833	Pdcd10	ref|Mus musculus programmed cell death 10 (Pdcd10), mRNA [NM_019745]	-2.44414	-1.28933	11.8474	-3.9517	0.000448118	0.0469465	-0.00395008
A_55_P2037294	AK011106	gb|Mus musculus 13 days embryo liver cDNA, RIKEN full-length enriched library, clone:2510046G10 product:hypothetical protein, full insert sequence. [AK011106]	-2.45427	-1.29529	9.56762	-4.61953	7.1e-05	0.0307602	1.64531
A_55_P2026913	Vmn1r169	ref|Mus musculus vomeronasal 1 receptor 169 (Vmn1r169), mRNA [NM_001166843]	-2.45614	-1.2964	5.5886	-4.75384	4.88e-05	0.0282012	1.98067
A_51_P464290	Ly6g6c	ref|Mus musculus lymphocyte antigen 6 complex, locus G6C (Ly6g6c), mRNA [NM_023463]	-2.47574	-1.30786	11.1015	-4.15755	0.000255195	0.0393483	0.499663
A_66_P102196	ENSMUST00000120661	ens|predicted gene 9159 [Source:MGI Symbol;Acc:MGI:3647271] [ENSMUST00000120661]	-2.4952	-1.31916	12.252	-4.43241	0.000119454	0.0348872	1.1794
A_66_P110043	ENSMUST00000117199	ens|ribosomal protein L9, pseudogene 1 [Source:MGI Symbol;Acc:MGI:3649210] [ENSMUST00000117199]	-2.52999	-1.33913	9.24539	-4.48935	0.000101991	0.0335575	1.32096
A_51_P295315	Ankrd2	ref|Mus musculus ankyrin repeat domain 2 (stretch responsive muscle) (Ankrd2), mRNA [NM_020033]	-2.54152	-1.34569	6.09121	-5.07065	2.01e-05	0.0168158	2.77277
A_51_P349221	Fcrl1	ref|Mus musculus Fc receptor-like 1 (Fcrl1), transcript variant 2, mRNA [NM_178165]	-2.59899	-1.37795	11.3478	-4.20422	0.000224449	0.0381109	0.614578
A_51_P510418	Aldh1b1	ref|Mus musculus aldehyde dehydrogenase 1 family, member B1 (Aldh1b1), mRNA [NM_028270]	-2.60558	-1.38161	7.33082	-3.96458	0.000432678	0.0464736	0.0273898
A_66_P105319	Gm15706	ref|Mus musculus predicted gene 15706 (Gm15706), long non-coding RNA [NR_045598]	-2.67218	-1.41802	8.73665	-4.30368	0.0001706	0.0353532	0.860206
A_52_P274496	Tspan18	ref|Mus musculus tetraspanin 18 (Tspan18), mRNA [NM_183180]	-2.68427	-1.42453	6.2023	-3.91614	0.000493611	0.0481219	-0.0903591
A_51_P150678	Tnfaip8l2	ref|Mus musculus tumor necrosis factor, alpha-induced protein 8-like 2 (Tnfaip8l2), mRNA [NM_027206]	-2.7163	-1.44164	10.4761	-3.88586	0.00053589	0.0495922	-0.163778
A_51_P436068	Gpr182	ref|Mus musculus G protein-coupled receptor 182 (Gpr182), mRNA [NM_007412]	-2.71897	-1.44306	6.20121	-4.07047	0.000324042	0.0421622	0.28594
A_55_P2735340	AK142431	gb|Mus musculus 13 days embryo stomach cDNA, RIKEN full-length enriched library, clone:D530004E14 product:unclassifiable, full insert sequence. [AK142431]	-2.91905	-1.5455	5.78009	-3.8764	0.000549804	0.0495922	-0.186673
A_55_P2083879	Vsig2	ref|Mus musculus V-set and immunoglobulin domain containing 2 (Vsig2), mRNA [NM_020518]	-3.01817	-1.59368	5.96274	-4.29528	0.000174605	0.0353532	0.839427
A_55_P2797097	Ttc28	ref|Mus musculus tetratricopeptide repeat domain 28 (Ttc28), mRNA [NM_001267622]	-3.09369	-1.62933	8.33138	-4.23065	0.000208688	0.0372136	0.679763
A_55_P2914348	Prkcdbp	ref|Mus musculus protein kinase C, delta binding protein (Prkcdbp), mRNA [NM_028444]	-3.12432	-1.64354	6.3655	-4.13459	0.000271801	0.0399641	0.443242
A_55_P2157401	ENSMUST00000187331	ens|predicted gene 5058 [Source:MGI Symbol;Acc:MGI:3647682] [ENSMUST00000187331]	-3.17266	-1.66569	9.43456	-5.93888	1.79e-06	0.00521324	4.92623
A_55_P1956160	Gm8909	ref|Mus musculus predicted gene 8909 (Gm8909), mRNA [NM_001081032]	-3.80253	-1.92696	9.65731	-4.62904	6.91e-05	0.0307602	1.66903
A_66_P135458	Tmem108	ref|Mus musculus transmembrane protein 108 (Tmem108), mRNA [NM_178638]	-3.81724	-1.93253	8.37634	-4.05588	0.000337241	0.0421622	0.250224
A_51_P240614	Tm4sf1	ref|Mus musculus transmembrane 4 superfamily member 1 (Tm4sf1), mRNA [NM_008536]	-4.53252	-2.18031	6.86662	-5.42667	7.44e-06	0.0114133	3.66092
A_55_P2113160	Mal	ref|Mus musculus myelin and lymphocyte protein, T cell differentiation protein (Mal), transcript variant 1, mRNA [NM_010762]	-5.45759	-2.44826	5.57738	-5.43938	7.18e-06	0.0114133	3.69252
A_30_P01025546	chr15:74322635-74322733_R	lincRNA:chr15:74322635-74322733 reverse strand	-5.9997	-2.58489	5.2995	-5.33431	9.64e-06	0.0131816	3.43096
A_51_P130115	Spink2	ref|Mus musculus serine peptidase inhibitor, Kazal type 2 (Spink2), transcript variant 2, mRNA [NM_183284]	-9.89888	-3.30726	7.65538	-4.96058	2.74e-05	0.0209347	2.49758
