# Supplementary material for: Intracellular osteopontin protects from autoimmunity-driven lymphoma development inhibiting TLR9-MYD88-STAT3 signaling
Source: Mol Cancer. 2022 Dec 12;21:215. doi: 10.1186/s12943-022-01687-6 (PMC9743519; doi:10.1186/s12943-022-01687-6)
Supplement: Supplementary file 3 — Additional file 3: Supplementary Table S2. Differentially expressed genes between CD19+ cellsfrom OPN-/-and OPN+/+ mice. [file 12943_2022_1687_MOESM3_ESM.xls]

## Sheet: opn_vs_bcfdr005_fc2
Supplementary Table S2. Differentially expressed genes between CD19+ cellsfrom OPN-/-and OPN+/+ mice.
ProbeName	GeneName	Description	FC	logFC	AveExpr	t	P.Value	adj.P.Val	B
A_55_P1972381	Gjb4	ref|Mus musculus gap junction protein, beta 4 (Gjb4), mRNA [NM_008127]	232.959	7.86393	9.56629	18.7706	6.59292e-18	1.7137e-13	25.5036
A_51_P212741	Scn2b	ref|Mus musculus sodium channel, voltage-gated, type II, beta (Scn2b), mRNA [NM_001014761]	33.6869	5.07412	7.92337	11.4934	2.15049e-12	2.79489e-08	16.614
A_66_P100937	LOC102642338	ref|PREDICTED: Mus musculus zinc finger protein 431-like (LOC102642338), partial mRNA [XM_011252014]	29.0291	4.85943	9.12761	10.6476	1.33336e-11	8.66452e-08	15.1561
A_55_P2101336	Ramp2	ref|Mus musculus receptor (calcitonin) activity modifying protein 2 (Ramp2), mRNA [NM_019444]	5.61766	2.48997	6.66455	6.39762	5.07054e-07	0.00102077	6.11781
A_51_P189814	Cldn5	ref|Mus musculus claudin 5 (Cldn5), mRNA [NM_013805]	5.46622	2.45054	6.46482	6.05332	1.30541e-06	0.00141381	5.27032
A_55_P2111355	Egfl7	ref|Mus musculus EGF-like domain 7 (Egfl7), transcript variant a, mRNA [NM_178444]	5.40935	2.43546	8.87762	6.44891	4.40803e-07	0.00102077	6.24294
A_51_P391955	Dapl1	ref|Mus musculus death associated protein-like 1 (Dapl1), mRNA [NM_029723]	5.24995	2.3923	5.68103	6.835	1.54853e-07	0.000503138	7.17468
A_55_P2729468	Kcnj8	ref|Mus musculus potassium inwardly-rectifying channel, subfamily J, member 8 (Kcnj8), mRNA [NM_008428]	4.96962	2.31313	6.31601	5.06598	2.04047e-05	0.0100072	2.78822
A_55_P2556201	Gm34084	ref|PREDICTED: Mus musculus predicted gene, 34084 (Gm34084), transcript variant X7, ncRNA [XR_873332]	4.77518	2.25556	7.1274	7.58551	2.1215e-08	9.19069e-05	8.92756
A_51_P414396	Mmrn2	ref|Mus musculus multimerin 2 (Mmrn2), mRNA [NM_153127]	4.75444	2.24927	7.06049	5.70439	3.4329e-06	0.00318684	4.40001
A_51_P204740	Cd34	ref|Mus musculus CD34 antigen (Cd34), transcript variant 2, mRNA [NM_133654]	4.7271	2.24096	5.7531	4.67906	6.01494e-05	0.0180297	1.80787
A_51_P240614	Tm4sf1	ref|Mus musculus transmembrane 4 superfamily member 1 (Tm4sf1), mRNA [NM_008536]	4.48185	2.16409	6.86662	6.21957	8.25891e-07	0.0012398	5.6811
A_55_P2806040	Abcg3	ref|Mus musculus ATP-binding cassette, sub-family G (WHITE), member 3 (Abcg3), mRNA [NM_030239]	4.46763	2.15951	9.12497	5.54491	5.35231e-06	0.00463742	3.99917
A_51_P277336	Sdpr	ref|Mus musculus serum deprivation response (Sdpr), mRNA [NM_138741]	4.27279	2.09518	7.24139	4.12761	0.000277061	0.0393532	0.422891
A_51_P215475	Ptprb	ref|Mus musculus protein tyrosine phosphatase, receptor type, B (Ptprb), mRNA [NM_029928]	4.22925	2.0804	6.51536	4.89577	3.2843e-05	0.0130946	2.35673
A_51_P172502	Cxcl12	ref|Mus musculus chemokine (C-X-C motif) ligand 12 (Cxcl12), transcript variant 3, mRNA [NM_001012477]	4.03197	2.01148	6.75615	4.90808	3.17318e-05	0.0130946	2.38794
A_51_P221781	Zfp33b	ref|PREDICTED: Mus musculus zinc finger protein 33B (Zfp33b), mRNA [XM_011249610]	3.79304	1.92336	7.96183	5.46421	6.70366e-06	0.00544526	3.79576
A_51_P406105	Rps4l	ref|Mus musculus ribosomal protein S4-like (Rps4l), non-coding RNA [NR_003634]	3.75108	1.90731	7.9027	4.49216	0.000101198	0.0257254	1.3359
A_55_P1974522	A530099J19Rik	ref|Mus musculus RIKEN cDNA A530099J19 gene (A530099J19Rik), mRNA [NM_175688]	3.6705	1.87598	6.16342	10.8503	8.54348e-12	7.40236e-08	15.5153
A_66_P110418	AK043671	gb|Mus musculus 10 days neonate cortex cDNA, RIKEN full-length enriched library, clone:A830018I01 product:unclassifiable, full insert sequence. [AK043671]	3.59513	1.84604	6.95762	4.13218	0.000273611	0.0391041	0.434239
A_55_P2914348	Prkcdbp	ref|Mus musculus protein kinase C, delta binding protein (Prkcdbp), mRNA [NM_028444]	3.53948	1.82354	6.3655	5.29708	1.06919e-05	0.00694787	3.37353
A_51_P487555	Cd7	ref|Mus musculus CD7 antigen (Cd7), mRNA [NM_009854]	3.40437	1.76739	7.84559	4.34324	0.000152926	0.0296802	0.961449
A_66_P109368	Prex2	ref|Mus musculus phosphatidylinositol-3,4,5-trisphosphate-dependent Rac exchange factor 2 (Prex2), transcript variant 1, mRNA [NM_029525]	3.38232	1.75801	6.1742	4.07462	0.000320376	0.0431478	0.291367
A_55_P2742186	Clca3a1	ref|Mus musculus chloride channel calcium activated 3A1 (Clca3a1), transcript variant 1, mRNA [NM_009899]	3.29887	1.72197	6.52965	4.23543	0.000205958	0.0342969	0.691569
A_66_P114756	Hopxos	ref|PREDICTED: Mus musculus HOP homeobox, opposite strand (Hopxos), ncRNA [XR_880408]	3.12808	1.64528	6.36222	8.16291	4.81359e-09	2.50239e-05	10.2182
A_51_P157042	Ctgf	ref|Mus musculus connective tissue growth factor (Ctgf), mRNA [NM_010217]	3.00798	1.5888	6.30219	4.51078	9.60933e-05	0.0247302	1.38286
A_51_P414653	Plvap	ref|Mus musculus plasmalemma vesicle associated protein (Plvap), mRNA [NM_032398]	2.93447	1.5531	8.40969	5.04616	2.15677e-05	0.0103816	2.73799
A_51_P112308	1810011O10Rik	ref|Mus musculus RIKEN cDNA 1810011O10 gene (1810011O10Rik), mRNA [NM_026931]	2.89894	1.53553	5.88513	4.19722	0.000228817	0.0347816	0.596193
A_51_P278163	Plcd3	ref|Mus musculus phospholipase C, delta 3 (Plcd3), mRNA [NM_152813]	2.88391	1.52803	6.85483	4.33253	0.000157524	0.0296802	0.934591
A_51_P436068	Gpr182	ref|Mus musculus G protein-coupled receptor 182 (Gpr182), mRNA [NM_007412]	2.8591	1.51556	6.20121	4.93631	2.93239e-05	0.0127036	2.4595
A_51_P145132	Mcpt4	ref|Mus musculus mast cell protease 4 (Mcpt4), mRNA [NM_010779]	2.75724	1.46322	6.25385	4.2045	0.000224276	0.0347816	0.614357
A_51_P158678	Fam181b	ref|Mus musculus family with sequence similarity 181, member B (Fam181b), mRNA [NM_021427]	2.62402	1.39178	5.62348	4.1564	0.000256002	0.0373836	0.494489
A_51_P124254	Col4a1	ref|Mus musculus collagen, type IV, alpha 1 (Col4a1), mRNA [NM_009931]	2.60997	1.38403	5.91053	4.30696	0.000169059	0.0305163	0.870521
A_51_P287069	Serpinh1	ref|Mus musculus serine (or cysteine) peptidase inhibitor, clade H, member 1 (Serpinh1), transcript variant 1, mRNA [NM_009825]	2.59851	1.37769	5.93692	4.77725	4.5735e-05	0.0167435	2.0564
A_55_P2170350	Klra22	ref|Mus musculus killer cell lectin-like receptor subfamily A, member 22 (Klra22), mRNA [NM_053152]	2.54478	1.34754	5.91332	3.95008	0.000450098	0.0491572	-0.0162236
A_30_P01019772	chr6:135294099-135300310_R	lincRNA:chr6:135294099-135300310 reverse strand	2.46256	1.30016	10.3959	5.07298	2.00089e-05	0.0100072	2.80598
A_55_P1984307	Adgrf5	ref|Mus musculus adhesion G protein-coupled receptor F5 (Adgrf5), mRNA [NM_001081178]	2.45649	1.2966	5.55246	4.45192	0.00011316	0.027235	1.23456
A_55_P1964348	Gdpd2	ref|Mus musculus glycerophosphodiester phosphodiesterase domain containing 2 (Gdpd2), transcript variant 1, mRNA [NM_023608]	2.42257	1.27654	6.49934	5.34393	9.3797e-06	0.00658936	3.49201
A_51_P399845	Fgf2	ref|Mus musculus fibroblast growth factor 2 (Fgf2), mRNA [NM_008006]	2.39976	1.26289	5.89859	3.97777	0.000417408	0.0481654	0.0519653
A_51_P390804	Wisp2	ref|Mus musculus WNT1 inducible signaling pathway protein 2 (Wisp2), mRNA [NM_016873]	2.27167	1.18376	5.99395	4.28275	0.000180752	0.0315321	0.809894
A_55_P2865447	Timp3	ref|Mus musculus tissue inhibitor of metalloproteinase 3 (Timp3), mRNA [NM_011595]	2.25922	1.17582	5.92671	3.95094	0.000449057	0.0491572	-0.0141297
A_30_P01020827	chr6:131263850-131314850_R	lincRNA:chr6:131263850-131314850 reverse strand	2.17597	1.12166	6.96855	5.37279	8.65295e-06	0.00654886	3.56497
A_51_P300806	Tlr4	ref|Mus musculus toll-like receptor 4 (Tlr4), mRNA [NM_021297]	2.17164	1.11878	9.6175	4.73504	5.14536e-05	0.0173693	1.94952
A_55_P1999958	AK139938	gb|Mus musculus 2 cells egg cDNA, RIKEN full-length enriched library, clone:B020040A10 product:unclassifiable, full insert sequence. [AK139938]	2.13401	1.09357	8.80562	4.34691	0.000151381	0.0296802	0.97066
A_51_P295315	Ankrd2	ref|Mus musculus ankyrin repeat domain 2 (stretch responsive muscle) (Ankrd2), mRNA [NM_020033]	2.1091	1.07663	6.09121	4.68439	5.9262e-05	0.0180297	1.82135
A_55_P2042612	C1s1	ref|Mus musculus complement component 1, s subcomponent 1 (C1s1), transcript variant 1, mRNA [NM_144938]	2.09874	1.06952	6.14397	3.93886	0.000464059	0.0496391	-0.0438424
A_55_P1972490	Psg16	ref|PREDICTED: Mus musculus pregnancy specific glycoprotein 16 (Psg16), transcript variant X2, mRNA [XM_006540002]	2.09871	1.0695	11.7739	4.20071	0.000226631	0.0347816	0.60489
A_55_P1970090	Grin2c	ref|Mus musculus glutamate receptor, ionotropic, NMDA2C (epsilon 3) (Grin2c), mRNA [NM_010350]	2.07644	1.05411	5.59933	4.73531	5.14153e-05	0.0173693	1.9502
A_55_P2728133	Glo1	ref|Mus musculus glyoxalase 1 (Glo1), transcript variant 1, mRNA [NM_025374]	2.00814	1.00586	10.6098	4.33881	0.000154813	0.0296802	0.950333
A_66_P113730	Hspa14	ref|Mus musculus heat shock protein 14 (Hspa14), transcript variant 2, non-coding RNA [NR_103465]	-2.01421	-1.01021	10.4606	-5.14717	1.62593e-05	0.00912031	2.99399
A_65_P02481	Uqcc1	ref|PREDICTED: Mus musculus ubiquinol-cytochrome c reductase complex assembly factor 1 (Uqcc1), transcript variant X4, mRNA [XM_011239706]	-2.01429	-1.01027	7.69664	-3.95985	0.000438295	0.0490576	0.00780648
A_55_P2738032	AK164218	gb|Mus musculus 9 days embryo whole body cDNA, RIKEN full-length enriched library, clone:D030015E08 product:hypothetical protein, full insert sequence. [AK164218]	-2.06711	-1.04761	11.0177	-4.88244	3.40893e-05	0.0132251	2.32295
A_66_P109813	Gm4984	ref|Mus musculus predicted pseudogene 4984 (Gm4984), mRNA [NM_001101484]	-2.09235	-1.06512	7.57171	-4.05566	0.000337446	0.0443131	0.244378
A_51_P148421	5830411J07Rik	gb|Mus musculus adult male thymus cDNA, RIKEN full-length enriched library, clone:5830411J07 product:unclassifiable, full insert sequence. [AK017919]	-2.11097	-1.07791	7.6537	-4.03599	0.000356087	0.0453714	0.195714
A_52_P539250	Adam30	ref|Mus musculus a disintegrin and metallopeptidase domain 30 (Adam30), mRNA [NM_027665]	-2.12063	-1.0845	5.62592	-5.31314	1.02224e-05	0.00685426	3.41417
A_55_P2730431	AK039862	gb|Mus musculus 0 day neonate thymus cDNA, RIKEN full-length enriched library, clone:A430022G17 product:unclassifiable, full insert sequence. [AK039862]	-2.1226	-1.08583	7.49241	-4.02808	0.000363872	0.0458926	0.176144
A_30_P01019085	chr5:105032961-105037248_F	lincRNA:chr5:105032961-105037248 forward strand	-2.12653	-1.0885	6.54191	-5.14211	1.64912e-05	0.00912031	2.98116
A_55_P1971774	Fsip1	ref|Mus musculus fibrous sheath-interacting protein 1 (Fsip1), mRNA [NM_027759]	-2.14997	-1.10432	5.92627	-3.99131	0.000402283	0.0477467	0.08535
A_30_P01026948	chr2:155269145-155303251_R	lincRNA:chr2:155269145-155303251 reverse strand	-2.15281	-1.10622	9.60814	-4.00397	0.000388624	0.0471649	0.116599
A_51_P447642	AK050786	gb|Mus musculus 9 days embryo whole body cDNA, RIKEN full-length enriched library, clone:D030019N20 product:weakly similar to 8030498B09RIK PROTEIN [Mus musculus], full insert sequence. [AK050786]	-2.15714	-1.10912	8.30656	-4.95064	2.81718e-05	0.0124114	2.49584
A_55_P2640512	Smchd1	ref|Mus musculus SMC hinge domain containing 1 (Smchd1), mRNA [NM_028887]	-2.16385	-1.1136	10.636	-4.21489	0.000217951	0.0342969	0.640277
A_65_P18878	AK145271	gb|Mus musculus mammary gland RCB-0527 Jyg-MC(B) cDNA, RIKEN full-length enriched library, clone:G930032D19 product:unclassifiable, full insert sequence. [AK145271]	-2.16429	-1.11389	10.5826	-4.00843	0.000383926	0.0470725	0.127603
A_55_P2081388	Mdm4	ref|Mus musculus transformed mouse 3T3 cell double minute 4 (Mdm4), transcript variant 3, mRNA [NM_008575]	-2.17487	-1.12093	9.97319	-4.48605	0.000102929	0.0257254	1.32052
A_52_P410245	Olfr90	ref|Mus musculus olfactory receptor 90 (Olfr90), mRNA [NM_146477]	-2.1752	-1.12115	6.57628	-4.37343	0.000140664	0.0289063	1.03724
A_55_P2735095	Epb4.1l4a	ref|Mus musculus erythrocyte protein band 4.1-like 4a (Epb4.1l4a), mRNA [NM_013512]	-2.18155	-1.12535	8.09581	-4.08243	0.000313597	0.0426771	0.310727
A_51_P479204	Gm15708	ref|Mus musculus predicted gene 15708 (Gm15708), long non-coding RNA [NR_040432]	-2.18222	-1.12579	5.96863	-4.91883	3.07929e-05	0.0130946	2.41517
A_66_P108166	AK089744	gb|Mus musculus activated spleen cDNA, RIKEN full-length enriched library, clone:F830014A03 product:unclassifiable, full insert sequence. [AK089744]	-2.18681	-1.12883	6.397	-4.0537	0.000339257	0.0443131	0.239534
A_55_P2116385	Gpr183	ref|Mus musculus G protein-coupled receptor 183 (Gpr183), mRNA [NM_183031]	-2.20148	-1.13847	11.7272	-4.39527	0.000132408	0.0285362	1.09209
A_55_P2034385	Zfp69	ref|Mus musculus zinc finger protein 69 (Zfp69), mRNA [NM_001005788]	-2.20566	-1.14121	7.76574	-5.17145	1.51917e-05	0.00912031	3.05551
A_52_P590474	Ccnl1	ref|Mus musculus cyclin L1 (Ccnl1), mRNA [NM_019937]	-2.22043	-1.15084	11.5672	-4.65841	6.3714e-05	0.0184013	1.75564
A_55_P1975695	Snx18	ref|Mus musculus sorting nexin 18 (Snx18), mRNA [NM_130796]	-2.22597	-1.15443	12.8005	-5.5919	4.69532e-06	0.00420846	4.11743
A_55_P2366759	A430088P11Rik	ref|Mus musculus RIKEN cDNA A430088P11 gene (A430088P11Rik), transcript variant 1, long non-coding RNA [NR_045309]	-2.23049	-1.15736	8.48917	-4.40218	0.000129897	0.0285362	1.10945
A_55_P2744256	Cdh7	ref|Mus musculus cadherin 7, type 2 (Cdh7), mRNA [NM_172853]	-2.24304	-1.16546	7.66315	-4.05394	0.000339037	0.0443131	0.240121
A_30_P01028240	chr4:44181997-44249172_R	lincRNA:chr4:44181997-44249172 reverse strand	-2.25018	-1.17004	6.27057	-4.56357	8.29753e-05	0.0227029	1.51601
A_55_P2163961	Kcnj5	ref|Mus musculus potassium inwardly-rectifying channel, subfamily J, member 5 (Kcnj5), mRNA [NM_010605]	-2.2523	-1.1714	5.46372	-4.39959	0.000130834	0.0285362	1.10293
A_55_P2196417	AK035992	gb|Mus musculus 16 days neonate cerebellum cDNA, RIKEN full-length enriched library, clone:9630025F12 product:unclassifiable, full insert sequence. [AK035992]	-2.26629	-1.18033	6.33887	-4.18805	0.000234662	0.0354626	0.573342
A_55_P2069774	Iba57	ref|Mus musculus IBA57, iron-sulfur cluster assembly homolog (S. cerevisiae) (Iba57), transcript variant 2, mRNA [NM_001270791]	-2.27332	-1.1848	5.64003	-4.67781	6.03599e-05	0.0180297	1.8047
A_51_P483215	Phxr4	ref|Mus musculus per-hexamer repeat gene 4 (Phxr4), long non-coding RNA [NR_028271]	-2.27727	-1.18731	10.371	-4.38834	0.000134976	0.0286173	1.07467
A_52_P107890	AK045198	gb|Mus musculus 9.5 days embryo parthenogenote cDNA, RIKEN full-length enriched library, clone:B130046B08 product:unclassifiable, full insert sequence. [AK045198]	-2.29869	-1.20081	7.39528	-4.74208	5.04528e-05	0.0173693	1.96734
A_30_P01026215	chr13:94182877-94203852_R	lincRNA:chr13:94182877-94203852 reverse strand	-2.31936	-1.21373	6.21872	-5.07899	1.96754e-05	0.0100072	2.82121
A_51_P452682	Pou5f2	ref|Mus musculus POU domain class 5, transcription factor 2 (Pou5f2), mRNA [NM_029315]	-2.32253	-1.2157	9.59348	-4.22363	0.000212767	0.0342969	0.662093
A_66_P112330	ENSMUST00000062226	ens|ribosomal protein S11, pseudogene 4 [Source:MGI Symbol;Acc:MGI:3704389] [ENSMUST00000062226]	-2.34247	-1.22803	8.23679	-5.09141	1.90036e-05	0.0100072	2.85269
A_66_P124510	Cap1	ref|Mus musculus CAP, adenylate cyclase-associated protein 1 (yeast) (Cap1), transcript variant 1, mRNA [NM_001301067]	-2.34378	-1.22884	15.9611	-6.9124	1.25787e-07	0.000467083	7.35913
A_55_P2093286	Apod	ref|Mus musculus apolipoprotein D (Apod), transcript variant 1, mRNA [NM_007470]	-2.35321	-1.23463	8.08129	-3.97397	0.000421761	0.0481654	0.0425804
A_55_P2192729	5830469G19Rik	gb|Mus musculus adult male thymus cDNA, RIKEN full-length enriched library, clone:5830469G19 product:unclassifiable, full insert sequence. [AK018045]	-2.3599	-1.23872	13.3629	-4.69126	5.81368e-05	0.0180297	1.83874
A_65_P11381	BX520411	gb|BX520411 Barstead bowel MPLRB9 Mus musculus cDNA clone IMAGp998M012744 ; IMAGE:1096104, mRNA sequence [BX520411]	-2.38649	-1.25489	10.9051	-4.00645	0.000386005	0.0471052	0.122717
A_66_P128896	AK045816	gb|Mus musculus adult male corpora quadrigemina cDNA, RIKEN full-length enriched library, clone:B230312E03 product:unclassifiable, full insert sequence. [AK045816]	-2.39488	-1.25995	9.96094	-4.44208	0.000116293	0.0277322	1.20979
A_52_P827601	AK040039	gb|Mus musculus 0 day neonate thymus cDNA, RIKEN full-length enriched library, clone:A430049C10 product:unclassifiable, full insert sequence. [AK040039]	-2.40396	-1.26541	5.951	-4.33652	0.000155793	0.0296802	0.944609
A_55_P2808159	AK050838	gb|Mus musculus 9 days embryo whole body cDNA, RIKEN full-length enriched library, clone:D030024E12 product:unclassifiable, full insert sequence. [AK050838]	-2.41104	-1.26966	7.55226	-4.21908	0.000215449	0.0342969	0.650741
A_66_P140888	Dad1	ref|Mus musculus defender against cell death 1 (Dad1), transcript variant 2, mRNA [NM_010015]	-2.41267	-1.27063	9.10308	-5.37483	8.60399e-06	0.00654886	3.5701
A_66_P103258	AK089689	gb|Mus musculus activated spleen cDNA, RIKEN full-length enriched library, clone:F830008O19 product:unclassifiable, full insert sequence. [AK089689]	-2.41846	-1.27409	5.49433	-4.86407	3.58857e-05	0.0137173	2.27637
A_66_P133752	Gm13201	ref|PREDICTED: Mus musculus predicted gene 13201 (Gm13201), transcript variant X5, mRNA [XM_006539350]	-2.42361	-1.27716	7.31356	-4.2235	0.000212839	0.0342969	0.661784
A_55_P1953241	Mafk	ref|Mus musculus v-maf musculoaponeurotic fibrosarcoma oncogene family, protein K (avian) (Mafk), mRNA [NM_010757]	-2.42748	-1.27946	11.1062	-4.98185	2.58176e-05	0.0119835	2.57495
A_55_P2783317	C920009B18Rik	ref|Mus musculus RIKEN cDNA C920009B18 gene (C920009B18Rik), long non-coding RNA [NR_015465]	-2.43224	-1.28229	9.47189	-3.94003	0.000462584	0.0496391	-0.0409634
A_52_P565575	Arhgap20	ref|Mus musculus Rho GTPase activating protein 20 (Arhgap20), mRNA [NM_175535]	-2.43228	-1.28231	7.82012	-6.14281	1.02001e-06	0.00131682	5.49179
A_65_P17631	AK139137	gb|Mus musculus 7 days neonate cerebellum cDNA, RIKEN full-length enriched library, clone:A730043F23 product:hypothetical protein, full insert sequence. [AK139137]	-2.45709	-1.29695	10.4266	-4.27388	0.000185231	0.0320981	0.787703
A_51_P262802	Gm35168	ref|PREDICTED: Mus musculus predicted gene, 35168 (Gm35168), ncRNA [XR_388598]	-2.4572	-1.29702	6.64537	-4.21491	0.00021794	0.0342969	0.640323
A_55_P2755917	Gm35591	ref|PREDICTED: Mus musculus predicted gene, 35591 (Gm35591), transcript variant X1, ncRNA [XR_398730]	-2.46009	-1.29871	5.7527	-4.71844	5.38925e-05	0.017732	1.90751
A_55_P2924213	Pramel6	ref|Mus musculus preferentially expressed antigen in melanoma like 6 (Pramel6), mRNA [NM_178249]	-2.46244	-1.30009	6.21397	-3.98358	0.000410852	0.0481654	0.0662846
A_51_P159194	Junb	ref|Mus musculus jun B proto-oncogene (Junb), mRNA [NM_008416]	-2.47792	-1.30913	15.4611	-4.17037	0.000246356	0.0361782	0.529282
A_55_P1955998	Nlrp1a	ref|Mus musculus NLR family, pyrin domain containing 1A (Nlrp1a), mRNA [NM_001004142]	-2.48016	-1.31044	15.927	-3.95863	0.00043975	0.0490576	0.00480814
A_52_P802856	A1300008O04Rik	gb|Mus musculus 16 days neonate thymus cDNA, RIKEN full-length enriched library, clone:A130008O04 product:unclassifiable, full insert sequence. [AK037343]	-2.48945	-1.31583	7.33574	-4.89137	3.32492e-05	0.0130946	2.34558
A_55_P2204779	AU019990	ref|Mus musculus expressed sequence AU019990 (AU019990), transcript variant 2, long non-coding RNA [NR_033469]	-2.49047	-1.31642	5.93466	-4.05387	0.000339103	0.0443131	0.239943
A_55_P1979728	Atf4	ref|Mus musculus activating transcription factor 4 (Atf4), transcript variant 1, mRNA [NM_009716]	-2.49166	-1.31711	16.2531	-6.24526	7.69635e-07	0.0012398	5.74432
A_65_P00835	AK037520	gb|Mus musculus 16 days neonate thymus cDNA, RIKEN full-length enriched library, clone:A130023E07 product:unclassifiable, full insert sequence. [AK037520]	-2.53333	-1.34104	7.80037	-4.09227	0.000305255	0.0417604	0.335138
A_52_P33041	AK045285	gb|Mus musculus 9.5 days embryo parthenogenote cDNA, RIKEN full-length enriched library, clone:B130055K04 product:hypothetical protein, full insert sequence. [AK045285]	-2.57099	-1.36232	6.92658	-4.54391	8.7639e-05	0.0234078	1.4664
A_30_P01033281	chr16:84707202-84707748_F	lincRNA:chr16:84707202-84707748 forward strand	-2.6075	-1.38267	9.72026	-3.9344	0.000469722	0.0498346	-0.0548067
A_55_P2307621	5730526G10Rik	gb|Mus musculus 2 days neonate thymus thymic cells cDNA, RIKEN full-length enriched library, clone:E430016M23 product:RIKEN cDNA 5730526G10 gene cluster member, full insert sequence. [AK088445]	-2.62082	-1.39002	9.90934	-4.30951	0.000167875	0.0305163	0.876894
A_52_P1172358	AK031876	gb|Mus musculus adult male medulla oblongata cDNA, RIKEN full-length enriched library, clone:6330437P04 product:unclassifiable, full insert sequence. [AK031876]	-2.62468	-1.39214	8.97334	-4.60158	7.46436e-05	0.0208625	1.612
A_55_P2081323	Gnas	ref|Mus musculus GNAS (guanine nucleotide binding protein, alpha stimulating) complex locus (Gnas), transcript variant 4, mRNA [NM_019690]	-2.62574	-1.39272	8.98409	-5.16486	1.54746e-05	0.00912031	3.0388
A_52_P1147785	AK037291	gb|Mus musculus 16 days neonate thymus cDNA, RIKEN full-length enriched library, clone:A130003O06 product:unclassifiable, full insert sequence. [AK037291]	-2.63092	-1.39557	7.6585	-5.1713	1.51981e-05	0.00912031	3.05513
A_30_P01017619	chr5:111602486-111603075_F	lincRNA:chr5:111602486-111603075 forward strand	-2.63676	-1.39877	7.11076	-5.17378	1.50932e-05	0.00912031	3.0614
A_55_P2151061	BB325154	gb|BB325154 RIKEN full-length enriched, 4 days neonate male adipose Mus musculus cDNA clone B430114F20 3'. [BB325154]	-2.64064	-1.40089	11.2881	-3.982	0.000412631	0.0481654	0.0623754
A_55_P2004162	Chil6	ref|Mus musculus chitinase-like 6 (Chil6), mRNA [NM_178412]	-2.65195	-1.40705	5.70891	-3.94841	0.000452153	0.049175	-0.0203421
A_51_P387591	Nfkbiz	ref|Mus musculus nuclear factor of kappa light polypeptide gene enhancer in B cells inhibitor, zeta (Nfkbiz), transcript variant 1, mRNA [NM_030612]	-2.68728	-1.42615	11.6999	-4.67379	6.10402e-05	0.0180297	1.79453
A_55_P2039099	Zfp605	ref|Mus musculus zinc finger protein 605 (Zfp605), mRNA [NM_001163996]	-2.70251	-1.4343	8.33956	-4.66732	6.21501e-05	0.0181513	1.77818
A_55_P2896104	LOC102641500	ref|PREDICTED: Mus musculus uncharacterized LOC102641500 (LOC102641500), ncRNA [XR_398753]	-2.70875	-1.43763	10.4965	-4.71269	5.47635e-05	0.0177933	1.89297
A_55_P2145521	Stk38l	ref|Mus musculus serine/threonine kinase 38 like (Stk38l), mRNA [NM_172734]	-2.71257	-1.43966	10.3455	-5.3593	8.98527e-06	0.00654886	3.53088
A_55_P2502111	4930563E22Rik	ref|Mus musculus RIKEN cDNA 4930563E22 gene (4930563E22Rik), mRNA [NM_001163728]	-2.7706	-1.4702	7.94852	-4.37197	0.000141234	0.0289063	1.03357
A_55_P2717543	ENSMUST00000172442	ens|solute carrier family 25 (mitochondrial carrier, phosphate carrier), member 3 [Source:MGI Symbol;Acc:MGI:1353498] [ENSMUST00000172442]	-2.77994	-1.47505	11.2384	-6.22188	8.20669e-07	0.0012398	5.68678
A_55_P2102936	Pnrc1	ref|Mus musculus proline-rich nuclear receptor coactivator 1 (Pnrc1), mRNA [NM_001033225]	-2.78774	-1.47909	13.7096	-6.42991	4.64259e-07	0.00102077	6.19662
A_65_P03772	AK037628	gb|Mus musculus 16 days neonate thymus cDNA, RIKEN full-length enriched library, clone:A130030I02 product:unclassifiable, full insert sequence. [AK037628]	-2.80578	-1.4884	9.08306	-4.36914	0.000142346	0.0289063	1.02646
A_55_P2367255	4833421G17Rik	gb|Mus musculus 0 day neonate head cDNA, RIKEN full-length enriched library, clone:4833421G17 product:unclassifiable, full insert sequence. [AK014745]	-2.82064	-1.49603	9.2575	-4.51471	9.50502e-05	0.0247064	1.39276
A_52_P351955	AK029495	gb|Mus musculus adult male testis cDNA, RIKEN full-length enriched library, clone:4921505H08 product:unclassifiable, full insert sequence. [AK029495]	-2.82488	-1.49819	6.2624	-4.17483	0.000243353	0.0361782	0.540394
A_52_P257026	AF039839	gb|Mus musculus adriamycin-resistant related protein (Arr) mRNA, complete cds. [AF039839]	-2.90872	-1.54038	9.83243	-4.04923	0.000343428	0.0446337	0.228473
A_65_P12346	Rbm39	ref|PREDICTED: Mus musculus RNA binding motif protein 39 (Rbm39), transcript variant X3, mRNA [XM_011239322]	-2.92758	-1.54971	10.9701	-4.62698	6.95461e-05	0.019865	1.67618
A_30_P01019037	chr19:5834117-5835940_R	lincRNA:chr19:5834117-5835940 reverse strand	-2.97458	-1.57268	8.77748	-4.47655	0.00010568	0.0261613	1.29659
A_55_P2898817	Gm20199	ref|Mus musculus predicted gene, 20199 (Gm20199), long non-coding RNA [NR_045640]	-2.97999	-1.57531	11.0709	-5.47299	6.54134e-06	0.00544526	3.81791
A_52_P1060651	AK084422	gb|Mus musculus 12 days embryo eyeball cDNA, RIKEN full-length enriched library, clone:D230043N13 product:unclassifiable, full insert sequence. [AK084422]	-2.98499	-1.57773	8.69876	-6.16999	9.46494e-07	0.00129485	5.55889
A_55_P2250424	9530029O12Rik	gb|Mus musculus adult male urinary bladder cDNA, RIKEN full-length enriched library, clone:9530029O12 product:unclassifiable, full insert sequence. [AK035394]	-3.02451	-1.5967	12.344	-4.99109	2.5159e-05	0.0118901	2.59838
A_52_P89064	Dusp18	ref|Mus musculus dual specificity phosphatase 18 (Dusp18), mRNA [NM_173745]	-3.07095	-1.61868	6.02053	-4.46733	0.000108421	0.0265867	1.27336
A_55_P2250514	4933416A02Rik	gb|Mus musculus adult male testis cDNA, RIKEN full-length enriched library, clone:4933416A02 product:unclassifiable, full insert sequence. [AK016828]	-3.07924	-1.62257	6.76056	-3.95047	0.000449623	0.0491572	-0.0152687
A_55_P2820752	Rhob	ref|Mus musculus ras homolog gene family, member B (Rhob), mRNA [NM_007483]	-3.08528	-1.6254	12.9182	-4.03783	0.000354304	0.0453667	0.200256
A_65_P02950	AK085315	gb|Mus musculus 0 day neonate kidney cDNA, RIKEN full-length enriched library, clone:D630011A17 product:unclassifiable, full insert sequence. [AK085315]	-3.09072	-1.62795	9.34757	-4.15369	0.000257912	0.0374521	0.487756
A_52_P630774	5930436O19Rik	gb|Mus musculus 13 days embryo forelimb cDNA, RIKEN full-length enriched library, clone:5930436O19 product:unclassifiable, full insert sequence. [AK020044]	-3.12897	-1.64569	10.3861	-4.31828	0.000163852	0.0304214	0.898884
A_51_P228354	Trp53inp2	ref|Mus musculus transformation related protein 53 inducible nuclear protein 2 (Trp53inp2), mRNA [NM_178111]	-3.16184	-1.66077	10.9967	-5.71862	3.29973e-06	0.00317666	4.43569
A_55_P2000047	9930104L06Rik	ref|Mus musculus RIKEN cDNA 9930104L06 gene (9930104L06Rik), mRNA [NM_177573]	-3.16685	-1.66305	8.86631	-6.36801	5.49795e-07	0.00102077	6.04544
A_51_P477121	Pmaip1	ref|Mus musculus phorbol-12-myristate-13-acetate-induced protein 1 (Pmaip1), mRNA [NM_021451]	-3.18159	-1.66975	12.4624	-4.38423	0.000136519	0.0286173	1.06436
A_55_P2731071	Ppfibp1	ref|Mus musculus PTPRF interacting protein, binding protein 1 (liprin beta 1) (Ppfibp1), transcript variant 1, mRNA [NM_001170433]	-3.20182	-1.67889	10.6269	-4.57447	8.04954e-05	0.0222587	1.54353
A_30_P01029720	NEAT1	lincRNA:chr19:5842306-5845476 reverse strand	-3.23299	-1.69287	12.7562	-5.06703	2.03448e-05	0.0100072	2.79089
A_30_P01021193	chr5:111565658-111566257_F	lincRNA:chr5:111565658-111566257 forward strand	-3.24075	-1.69633	6.8588	-4.43636	0.000118151	0.027919	1.19542
A_55_P1969904	Abcc6	ref|Mus musculus ATP-binding cassette, sub-family C (CFTR/MRP), member 6 (Abcc6), mRNA [NM_018795]	-3.33776	-1.73888	6.91717	-4.02647	0.000365474	0.0458926	0.172168
A_55_P2246014	Fam172a	ref|PREDICTED: Mus musculus family with sequence similarity 172, member A (Fam172a), transcript variant X3, mRNA [XM_006517351]	-3.3469	-1.74282	8.62979	-3.97228	0.000423706	0.0481654	0.0384205
A_51_P322954	Nfkbid	ref|Mus musculus nuclear factor of kappa light polypeptide gene enhancer in B cells inhibitor, delta (Nfkbid), mRNA [NM_172142]	-3.36262	-1.74959	10.4344	-4.76986	4.66881e-05	0.0168551	2.03769
A_65_P12882	A130010C12Rik	gb|Mus musculus 16 days neonate thymus cDNA, RIKEN full-length enriched library, clone:A130010C12 product:unclassifiable, full insert sequence. [AK037356]	-3.4041	-1.76727	9.75548	-4.80004	4.29144e-05	0.0159353	2.11414
A_66_P100610	A230048O21Rik	gb|Mus musculus 3 days neonate thymus cDNA, RIKEN full-length enriched library, clone:A630092D04 product:unclassifiable, full insert sequence. [AK080396]	-3.50398	-1.809	11.5516	-4.19723	0.000228812	0.0347816	0.596213
A_30_P01032196	chr16:84708695-84708806_F	lincRNA:chr16:84708695-84708806 forward strand	-3.64014	-1.86399	12.1099	-4.41265	0.000126181	0.0285362	1.13578
A_30_P01020168	chr14:70483555-70484159_F	lincRNA:chr14:70483555-70484159 forward strand	-3.64993	-1.86787	7.54357	-4.2426	0.000201929	0.0341635	0.709471
A_52_P498557	0610039H22Rik	ref|Mus musculus RIKEN cDNA 0610039H22 gene (0610039H22Rik), long non-coding RNA [NR_131025]	-3.71768	-1.8944	7.81368	-4.21309	0.000219032	0.0342969	0.635797
A_55_P1953266	Maneal	ref|Mus musculus mannosidase, endo-alpha-like (Maneal), mRNA [NM_001007573]	-3.90582	-1.96562	6.27927	-6.38777	5.20881e-07	0.00102077	6.09375
A_55_P2136880	Ppp1r15a	ref|Mus musculus protein phosphatase 1, regulatory (inhibitor) subunit 15A (Ppp1r15a), mRNA [NM_008654]	-3.91569	-1.96927	14.492	-4.30227	0.000171266	0.0306784	0.858762
A_55_P2743676	Phxr1	gb|Mus musculus per-hexamer repeat gene 1, mRNA (cDNA clone MGC:141432 IMAGE:40061635), complete cds. [BC119609]	-3.97523	-1.99104	10.1216	-6.78874	1.75395e-07	0.000506562	7.06404
A_65_P04108	E030022I16Rik	gb|Mus musculus 0 day neonate lung cDNA, RIKEN full-length enriched library, clone:E030022I16 product:unclassifiable, full insert sequence. [AK087047]	-4.05182	-2.01857	11.768	-4.96858	2.67941e-05	0.0122186	2.5413
A_66_P131659	Gdap7	gb|Mus musculus mRNA for ganglioside-induced differentiation associated protein 7. [Y17856]	-4.24758	-2.08664	8.09349	-4.80637	4.21628e-05	0.0158831	2.13017
A_51_P451346	Klf6	ref|Mus musculus Kruppel-like factor 6 (Klf6), mRNA [NM_011803]	-4.27207	-2.09494	14.1577	-4.35819	0.000146728	0.0293633	0.998966
A_55_P2249556	A630081D01Rik	gb|Mus musculus 3 days neonate thymus cDNA, RIKEN full-length enriched library, clone:A630081D01 product:unclassifiable, full insert sequence. [AK042310]	-4.3248	-2.11263	10.264	-4.1204	0.000282602	0.0397063	0.404959
A_52_P508700	Zfp951	ref|Mus musculus zinc finger protein 951 (Zfp951), mRNA [NM_001039231]	-4.48953	-2.16657	7.97935	-4.72686	5.2642e-05	0.0175426	1.92881
A_52_P1027713	AK030935	gb|Mus musculus adult male thymus cDNA, RIKEN full-length enriched library, clone:5830463N04 product:unclassifiable, full insert sequence. [AK030935]	-4.511	-2.17345	8.91427	-6.12346	1.07586e-06	0.00131682	5.44396
A_51_P267587	Gdap10	ref|Mus musculus ganglioside-induced differentiation-associated-protein 10 (Gdap10), long non-coding RNA [NR_045032]	-4.56403	-2.19031	12.4646	-5.86195	2.21644e-06	0.00221584	4.79424
A_55_P1980144	Gm8098	gb|Mus musculus 10 days neonate cortex cDNA, RIKEN full-length enriched library, clone:A830034E14 product:hypothetical protein, full insert sequence. [AK139372]	-4.95164	-2.30791	5.59193	-4.42391	0.000122305	0.0283845	1.16408
A_65_P14093	AK133161	gb|Mus musculus adult male testis cDNA, RIKEN full-length enriched library, clone:4931406L11 product:unclassifiable, full insert sequence. [AK133161]	-5.07319	-2.34289	9.24409	-5.31099	1.02842e-05	0.00685426	3.40872
A_52_P59784	AK051199	gb|Mus musculus 12 days embryo spinal ganglion cDNA, RIKEN full-length enriched library, clone:D130015G08 product:GRP1 (general receptor for phosphoinositides 1)-associated scaffold protein, full insert sequence. [AK051199]	-5.55889	-2.4748	10.3947	-4.40619	0.00012846	0.0285362	1.11954
A_52_P63343	Ciart	ref|Mus musculus circadian associated repressor of transcription (Ciart), mRNA [NM_001033302]	-5.73801	-2.52055	7.28341	-6.11064	1.11453e-06	0.00131682	5.41226
A_66_P127804	AK145627	gb|Mus musculus blastocyst blastocyst cDNA, RIKEN full-length enriched library, clone:I1C0023K22 product:unclassifiable, full insert sequence. [AK145627]	-5.89095	-2.5585	10.4257	-6.20546	8.58551e-07	0.0012398	5.64633
A_30_P01030443	chr5:106126051-106128392_R	lincRNA:chr5:106126051-106128392 reverse strand	-5.89132	-2.55859	8.30597	-5.92704	1.85069e-06	0.0019242	4.95654
A_55_P2113051	Fosb	ref|Mus musculus FBJ osteosarcoma oncogene B (Fosb), mRNA [NM_008036]	-20.7938	-4.37808	12.2097	-6.08399	1.19949e-06	0.00135558	5.34631
